# Supplementary material for: SARS-CoV-2 variant evolution in the United States: High accumulation of viral mutations over time likely through serial Founder Events and mutational bursts
Source: PLoS One. 2021 Jul 23;16(7):e0255169. doi: 10.1371/journal.pone.0255169 (PMC8301627; doi:10.1371/journal.pone.0255169)
Supplement: S1 File — Information related to Figs 2A and 3B. (XLSX) [file pone.0255169.s006.xlsx]

## Sheet: AllMutations_2020
coordinate	protein	snv	amino_acid_change	is.missense	frequency_percentage
14408	nsp12	C>T	P323L	Missense	82.034
3037	nsp3	C>T	F106F	Silent	81.7648
23403	S	A>G	D614G	Missense	80.7612
25563	ORF3a	G>T	Q57H	Missense	57.6184
1059	nsp2	C>T	T85I	Missense	48.7945
27964	ORF8	C>T	S24L	Missense	15.2246
8782	nsp4	C>T	S76S	Silent	14.2333
28144	ORF8	T>C	L84S	Missense	14.0742
10319	nsp5	C>T	L89F	Missense	12.9849
18060	nsp14	C>T	L7L	Silent	12.4709
17858	nsp13	A>G	Y541C	Missense	12.3363
17747	nsp13	C>T	P504L	Missense	12.1895
18424	nsp14	A>G	N129D	Missense	11.0758
21304	nsp16	C>T	R216C	Missense	10.9289
28472	N	C>T	P67S	Missense	10.782
25907	ORF3a	G>T	G172V	Missense	10.7576
28869	N	C>T	P199L	Missense	10.525
28881	N	G>A	R203K	Missense	9.31343
28882	N	G>A	R203R	Silent	9.26447
28883	N	G>C	G204R	Missense	9.26447
14805	nsp12	C>T	Y455Y	Silent	7.83258
20268	nsp15	A>G	L216L	Silent	7.20842
8083	nsp3	G>A	M1788I	Missense	6.84127
28854	N	C>T	S194L	Missense	6.78008
18877	nsp14	C>T	L280L	Silent	4.76074
11916	nsp7	C>T	S25L	Missense	4.22225
29402	N	G>T	D377Y	Missense	4.21001
2416	nsp2	C>T	Y537Y	Silent	4.12434
3871	nsp3	G>T	K384N	Missense	4.08763
28977	N	C>T	S235F	Missense	3.86734
696	nsp1	A>C	D144A	Missense	3.81838
3931	nsp3	T>C	V404V	Silent	3.81838
28887	N	C>T	T205I	Missense	3.27989
16260	nsp13	C>T	C8C	Silent	3.12079
11083	nsp6	G>T	L37F	Missense	3.10855
28821	N	C>A	S183Y	Missense	3.04736
5672	nsp3	C>T	P985S	Missense	2.76588
4226	nsp3	C>T	P503S	Missense	2.7414
7837	nsp3	A>C	L1706F	Missense	2.66797
1738	nsp2	G>T	V311V	Silent	2.43544
19677	nsp15	G>T	Q19H	Missense	2.10501
19839	nsp15	T>C	N73N	Silent	2.04381
21575	S	C>T	L5F	Missense	1.99486
379	nsp1	C>A	V38V	Silent	1.97038
28087	ORF8	C>T	A65V	Missense	1.93367
18486	nsp14	C>T	L149L	Silent	1.89695
22162	S	T>C	Y200Y	Silent	1.89695
3242	nsp3	G>A	G175S	Missense	1.86024
1385	nsp2	C>T	H194Y	Missense	1.848
18998	nsp14	C>T	A320V	Missense	1.49309
3177	nsp3	C>T	P153L	Missense	1.45637
10323	nsp5	A>G	K90R	Missense	1.40742
24034	S	C>T	N824N	Silent	1.35846
26690	M	G>T	L56L	Silent	1.30951
28077	ORF8	G>C	V62L	Missense	1.29727
16616	nsp13	C>T	T127I	Missense	1.22384
26729	M	T>C	A69A	Silent	1.22384
490	nsp1	T>A	D75E	Missense	1.2116
12025	nsp7	C>T	S61S	Silent	1.19936
18538	nsp14	G>T	V167L	Missense	1.19936
18736	nsp14	T>C	F233L	Missense	1.19936
7086	nsp3	C>T	T1456I	Missense	1.18713
833	nsp2	T>C	F10L	Missense	1.17489
8389	nsp3	C>T	N1890N	Silent	1.16265
23707	S	C>T	P715P	Silent	1.16265
1927	nsp2	T>C	T374T	Silent	1.15041
22255	S	A>T	I231I	Silent	1.12593
3773	nsp3	C>T	R352C	Missense	1.11369
14191	nsp12	T>C	L251L	Silent	1.11369
24253	S	A>T	P897P	Silent	1.08922
11956	nsp7	C>T	D38D	Silent	1.0525
28842	N	G>T	S190I	Missense	1.02803
23900	S	G>C	E780Q	Missense	1.01579
1401	nsp2	G>A	G199E	Missense	0.979072
3892	nsp3	G>T	E391D	Missense	0.966834
16092	nsp12	C>T	Y884Y	Silent	0.966834
6040	nsp3	C>T	F1107F	Silent	0.942357
19524	nsp14	C>T	L495L	Silent	0.930119
8140	nsp3	C>T	S1807S	Silent	0.905642
23604	S	C>A	P681H	Missense	0.905642
16376	nsp13	C>T	P47L	Missense	0.881165
25916	ORF3a	C>T	T175I	Missense	0.881165
27603	ORF7a	C>T	G70G	Silent	0.881165
15354	nsp12	T>C	L638L	Silent	0.868927
26885	M	C>T	N121N	Silent	0.856688
1917	nsp2	C>T	T371I	Missense	0.84445
2035	nsp2	G>T	L410F	Missense	0.84445
15276	nsp12	T>A	P612P	Silent	0.84445
24076	S	T>C	G838G	Silent	0.84445
26144	ORF3a	G>T	G251V	Missense	0.84445
6441	nsp3	A>G	K1241R	Missense	0.832211
23593	S	G>T	Q677H	Missense	0.832211
26010	ORF3a	C>T	Y206Y	Silent	0.832211
6285	nsp3	C>T	T1189I	Missense	0.819973
2258	nsp2	G>A	V485I	Missense	0.807735
9085	nsp4	A>G	E177E	Silent	0.807735
28086	ORF8	G>T	A65S	Missense	0.807735
2244	nsp2	T>C	V480A	Missense	0.783258
20429	nsp15	C>T	P270L	Missense	0.783258
2161	nsp2	A>G	E452E	Silent	0.758781
21137	nsp16	A>G	K160R	Missense	0.746543
17766	nsp13	C>T	V510V	Silent	0.734304
2925	nsp3	C>T	S69F	Missense	0.722066
11575	nsp6	C>T	F201F	Silent	0.722066
15128	nsp12	G>T	C563F	Missense	0.722066
17110	nsp13	G>T	A292S	Missense	0.722066
19029	nsp14	C>T	H330H	Silent	0.722066
12439	nsp8	C>T	P116P	Silent	0.697589
28907	N	G>T	G212C	Missense	0.685351
11320	nsp6	T>C	Y116Y	Silent	0.673112
2710	nsp2	C>T	L635L	Silent	0.660874
12880	nsp9	C>T	I65I	Silent	0.660874
13957	nsp12	C>T	R173C	Missense	0.660874
24010	S	A>G	S816S	Silent	0.660874
1479	nsp2	C>A	A225D	Missense	0.648635
1495	nsp2	G>T	V230V	Silent	0.648635
11417	nsp6	G>T	V149F	Missense	0.648635
25844	ORF3a	C>T	T151I	Missense	0.648635
3885	nsp3	C>T	P389L	Missense	0.636397
8172	nsp3	C>T	A1818V	Missense	0.636397
27279	ORF6	T>G	I26M	Missense	0.624159
3259	nsp3	G>T	Q180H	Missense	0.61192
19684	nsp15	G>T	V22L	Missense	0.61192
21462	nsp16	T>A	N268K	Missense	0.61192
24904	S	C>T	I1114I	Silent	0.61192
23248	S	C>T	F562F	Silent	0.599682
3411	nsp3	C>T	A231V	Missense	0.587443
26730	M	G>T	V70F	Missense	0.587443
28253	ORF8	C>T	F120F	Silent	0.587443
29614	orf10	C>T	C19C	Silent	0.587443
19512	nsp14	C>T	Y491Y	Silent	0.575205
29013	N	C>T	T247I	Missense	0.575205
9172	nsp4	T>C	L206L	Silent	0.562967
9246	nsp4	C>T	A231V	Missense	0.562967
10948	nsp5	A>G	R298R	Silent	0.562967
25947	ORF3a	G>C	Q185H	Missense	0.562967
26060	ORF3a	C>T	T223I	Missense	0.562967
27915	ORF8	G>A	G8R	Missense	0.562967
313	nsp1	C>T	L16L	Silent	0.550728
619	nsp1	C>T	Y118Y	Silent	0.550728
5497	nsp3	C>T	C926C	Silent	0.550728
21808	S	T>A	P82P	Silent	0.550728
26681	M	C>T	F53F	Silent	0.550728
28373	N	G>T	G34W	Missense	0.550728
8121	nsp3	A>G	E1801G	Missense	0.53849
14937	nsp12	C>T	D499D	Silent	0.53849
15654	nsp12	C>T	D738D	Silent	0.53849
22987	S	C>T	A475A	Silent	0.53849
27384	ORF6	T>C	D61D	Silent	0.526251
10188	nsp5	C>T	T45I	Missense	0.514013
10712	nsp5	C>T	L220F	Missense	0.514013
16813	nsp13	G>A	V193I	Missense	0.501775
17247	nsp13	T>C	R337R	Silent	0.501775
24193	S	G>T	L877L	Silent	0.501775
10376	nsp5	C>T	P108S	Missense	0.489536
17010	nsp13	C>T	I258I	Silent	0.489536
22706	S	G>T	V382L	Missense	0.489536
28890	N	C>T	S206F	Missense	0.489536
16017	nsp12	C>T	F859F	Silent	0.477298
24982	S	T>C	P1140P	Silent	0.477298
28458	N	A>T	E62V	Missense	0.477298
6693	nsp3	A>G	K1325R	Missense	0.465059
9875	nsp4	T>C	Y441H	Missense	0.465059
14877	nsp12	C>T	Y479Y	Silent	0.465059
15766	nsp12	G>T	V776L	Missense	0.465059
25930	ORF3a	T>C	S180P	Missense	0.465059
29439	N	A>T	Q389L	Missense	0.465059
18898	nsp14	G>T	V287F	Missense	0.452821
19816	nsp15	G>T	V66L	Missense	0.452821
20703	nsp16	C>T	Y15Y	Silent	0.452821
1288	nsp2	C>T	C161C	Silent	0.440583
22843	S	T>C	D427D	Silent	0.440583
25088	S	G>T	V1176F	Missense	0.440583
25692	ORF3a	C>T	G100G	Silent	0.440583
29179	N	G>T	P302P	Silent	0.440583
29445	N	C>T	T391I	Missense	0.440583
601	nsp1	C>T	G112G	Silent	0.428344
8264	nsp3	G>T	G1849C	Missense	0.428344
16308	nsp13	C>T	F24F	Silent	0.428344
17122	nsp13	G>T	A296S	Missense	0.428344
19264	nsp14	C>T	L409F	Missense	0.428344
19308	nsp14	A>G	K423K	Silent	0.428344
12832	nsp9	G>T	Q49H	Missense	0.416106
19999	nsp15	G>T	V127F	Missense	0.416106
20178	nsp15	C>T	V186V	Silent	0.416106
21893	S	G>A	D111N	Missense	0.416106
29188	N	A>T	A305A	Silent	0.416106
29384	N	G>T	D371Y	Missense	0.416106
364	nsp1	C>T	D33D	Silent	0.403867
4197	nsp3	A>G	E493G	Missense	0.403867
4832	nsp3	C>T	L705L	Silent	0.403867
5869	nsp3	C>T	Y1050Y	Silent	0.403867
6512	nsp3	A>C	S1265R	Missense	0.403867
7560	nsp3	G>A	R1614K	Missense	0.403867
11782	nsp6	A>G	K270K	Silent	0.403867
12068	nsp7	C>T	L76L	Silent	0.403867
12478	nsp8	G>A	M129I	Missense	0.403867
12820	nsp9	A>G	L45L	Silent	0.403867
14925	nsp12	C>T	V495V	Silent	0.403867
15251	nsp12	C>T	T604I	Missense	0.403867
16887	nsp13	C>T	Y217Y	Silent	0.403867
18985	nsp14	G>T	V316F	Missense	0.403867
25452	ORF3a	C>T	I20I	Silent	0.403867
28896	N	C>G	A208G	Missense	0.403867
1562	nsp2	T>C	C253R	Missense	0.391629
3841	nsp3	A>T	E374D	Missense	0.391629
9928	nsp4	G>T	M458I	Missense	0.391629
10741	nsp5	C>T	D229D	Silent	0.391629
17014	nsp13	G>T	D260Y	Missense	0.391629
20762	nsp16	C>T	T35I	Missense	0.391629
21772	S	C>T	V70V	Silent	0.391629
29406	N	A>C	E378A	Missense	0.391629
6622	nsp3	G>C	L1301F	Missense	0.379391
14016	nsp12	C>T	F192F	Silent	0.379391
17639	nsp13	C>T	S468L	Missense	0.379391
18555	nsp14	C>T	D172D	Silent	0.379391
21600	S	G>T	S13I	Missense	0.379391
22018	S	G>T	W152C	Missense	0.379391
23042	S	T>C	S494P	Missense	0.379391
24694	S	A>T	G1044G	Silent	0.379391
27804	ORF7b	C>T	L17L	Silent	0.379391
29254	N	G>T	S327S	Silent	0.379391
4523	nsp3	G>A	A602T	Missense	0.367152
7318	nsp3	C>T	F1533F	Silent	0.367152
9204	nsp4	A>G	D217G	Missense	0.367152
16762	nsp13	C>T	L176F	Missense	0.367152
22349	S	G>T	A263S	Missense	0.367152
22917	S	T>G	L452R	Missense	0.367152
23185	S	C>T	F541F	Silent	0.367152
27359	ORF6	A>G	D53G	Missense	0.367152
27383	ORF6	A>G	D61G	Missense	0.367152
936	nsp2	C>T	T44I	Missense	0.354914
4551	nsp3	C>T	T611I	Missense	0.354914
6796	nsp3	A>G	L1359L	Silent	0.354914
20148	nsp15	C>T	F176F	Silent	0.354914
21452	nsp16	G>T	G265V	Missense	0.354914
23533	S	C>T	N657N	Silent	0.354914
24862	S	A>G	T1100T	Silent	0.354914
26558	M	G>A	E12E	Silent	0.354914
28519	N	C>T	D82D	Silent	0.354914
28606	N	C>T	Y111Y	Silent	0.354914
1593	nsp2	C>T	S263F	Missense	0.342675
1942	nsp2	G>T	V379V	Silent	0.342675
6543	nsp3	C>T	T1275I	Missense	0.342675
8327	nsp3	C>T	L1870F	Missense	0.342675
9190	nsp4	G>T	V212V	Silent	0.342675
11674	nsp6	C>T	Y234Y	Silent	0.342675
15026	nsp12	C>T	A529V	Missense	0.342675
19185	nsp14	C>T	C382C	Silent	0.342675
19872	nsp15	G>T	V84V	Silent	0.342675
19955	nsp15	C>T	T112I	Missense	0.342675
20759	nsp16	C>T	A34V	Missense	0.342675
27879	ORF7b	C>T	H42Y	Missense	0.342675
28877	N	A>T	S202C	Missense	0.342675
28878	N	G>A	S202N	Missense	0.342675
3096	nsp3	C>T	S126L	Missense	0.330437
8558	nsp4	A>G	I2V	Missense	0.330437
12557	nsp8	A>G	I156V	Missense	0.330437
14055	nsp12	G>T	L205L	Silent	0.330437
15406	nsp12	G>A	A656T	Missense	0.330437
17637	nsp13	A>G	K467K	Silent	0.330437
17721	nsp13	G>T	V495V	Silent	0.330437
25658	ORF3a	C>T	T89I	Missense	0.330437
25783	ORF3a	T>C	W131R	Missense	0.330437
27147	M	G>T	D209Y	Missense	0.330437
28851	N	G>T	S193I	Missense	0.330437
29095	N	C>T	F274F	Silent	0.330437
29362	N	C>T	F363F	Silent	0.330437
874	nsp2	C>T	D23D	Silent	0.318199
1380	nsp2	C>T	A192V	Missense	0.318199
3311	nsp3	C>A	L198I	Missense	0.318199
6611	nsp3	G>T	V1298L	Missense	0.318199
6843	nsp3	C>T	S1375F	Missense	0.318199
10977	nsp6	C>T	A2V	Missense	0.318199
11941	nsp7	C>T	V33V	Silent	0.318199
12878	nsp9	A>G	I65V	Missense	0.318199
14073	nsp12	T>C	D211D	Silent	0.318199
18166	nsp14	C>T	P43S	Missense	0.318199
21724	S	G>T	L54F	Missense	0.318199
23947	S	A>G	K795K	Silent	0.318199
24874	S	A>G	V1104V	Silent	0.318199
27635	ORF7a	C>T	S81L	Missense	0.318199
28892	N	C>T	P207S	Missense	0.318199
29266	N	G>A	L331L	Silent	0.318199
29332	N	G>T	L353L	Silent	0.318199
1918	nsp2	T>C	T371T	Silent	0.30596
2395	nsp2	C>T	V530V	Silent	0.30596
4776	nsp3	C>T	T686I	Missense	0.30596
5747	nsp3	A>G	T1010A	Missense	0.30596
6402	nsp3	C>T	P1228L	Missense	0.30596
7420	nsp3	C>T	I1567I	Silent	0.30596
8320	nsp3	C>T	P1867P	Silent	0.30596
8851	nsp4	G>A	V99V	Silent	0.30596
8917	nsp4	C>T	F121F	Silent	0.30596
11886	nsp7	C>T	S15L	Missense	0.30596
16289	nsp13	C>T	A18V	Missense	0.30596
17259	nsp13	G>T	E341D	Missense	0.30596
21306	nsp16	C>T	R216R	Silent	0.30596
24349	S	T>C	S929S	Silent	0.30596
25437	ORF3a	G>T	L15F	Missense	0.30596
26927	M	A>G	E135E	Silent	0.30596
28727	N	G>T	A152S	Missense	0.30596
482	nsp1	C>T	R73C	Missense	0.293722
1171	nsp2	T>C	S122S	Silent	0.293722
2597	nsp2	T>C	L598L	Silent	0.293722
9165	nsp4	C>T	T204I	Missense	0.293722
10507	nsp5	C>T	N151N	Silent	0.293722
10789	nsp5	C>T	D245D	Silent	0.293722
11764	nsp6	T>C	N264N	Silent	0.293722
12310	nsp8	G>A	Q73Q	Silent	0.293722
12488	nsp8	C>T	P133S	Missense	0.293722
16912	nsp13	G>T	V226L	Missense	0.293722
17671	nsp13	G>T	V479F	Missense	0.293722
19542	nsp14	G>T	M501I	Missense	0.293722
20316	nsp15	C>T	F232F	Silent	0.293722
20374	nsp15	A>G	I252V	Missense	0.293722
22224	S	C>T	S221L	Missense	0.293722
24007	S	G>A	R815R	Silent	0.293722
25429	ORF3a	G>T	V13L	Missense	0.293722
25505	ORF3a	A>C	Q38P	Missense	0.293722
26450	E	G>T	R69I	Missense	0.293722
26664	M	A>G	I48V	Missense	0.293722
27950	ORF8	A>C	E19D	Missense	0.293722
28657	N	C>T	D128D	Silent	0.293722
28903	N	G>A	M210I	Missense	0.293722
29364	N	C>T	P364L	Missense	0.293722
29375	N	C>T	P368S	Missense	0.293722
715	nsp1	C>T	G150G	Silent	0.281483
823	nsp2	C>T	V6V	Silent	0.281483
1471	nsp2	C>T	R222R	Silent	0.281483
7513	nsp3	T>C	N1598N	Silent	0.281483
8664	nsp4	C>A	T37N	Missense	0.281483
12171	nsp8	C>T	A27V	Missense	0.281483
13201	nsp10	G>T	P59P	Silent	0.281483
14599	nsp12	C>T	L387L	Silent	0.281483
15024	nsp12	C>T	F528F	Silent	0.281483
15324	nsp12	C>T	N628N	Silent	0.281483
17058	nsp13	G>T	M274I	Missense	0.281483
18452	nsp14	C>T	A138V	Missense	0.281483
19488	nsp14	C>T	V483V	Silent	0.281483
21305	nsp16	G>A	R216H	Missense	0.281483
21431	nsp16	C>T	A258V	Missense	0.281483
25350	S	C>T	P1263L	Missense	0.281483
25939	ORF3a	G>A	D183N	Missense	0.281483
25963	ORF3a	G>A	E191K	Missense	0.281483
26199	ORF3a	G>T	T269T	Silent	0.281483
29077	N	C>T	Y268Y	Silent	0.281483
29409	N	C>T	T379I	Missense	0.281483
354	nsp1	G>A	G30D	Missense	0.269245
1777	nsp2	A>G	E324E	Silent	0.269245
5183	nsp3	C>T	P822S	Missense	0.269245
5784	nsp3	C>T	T1022I	Missense	0.269245
6706	nsp3	C>T	N1329N	Silent	0.269245
9120	nsp4	C>T	T189I	Missense	0.269245
12534	nsp8	C>T	T148I	Missense	0.269245
13335	nsp10	C>T	A104V	Missense	0.269245
15672	nsp12	G>T	E744D	Missense	0.269245
16381	nsp13	G>A	V49I	Missense	0.269245
17877	nsp13	T>C	T547T	Silent	0.269245
18788	nsp14	C>T	T250I	Missense	0.269245
23586	S	A>G	Q675R	Missense	0.269245
25460	ORF3a	C>T	A23V	Missense	0.269245
25500	ORF3a	G>T	P36P	Silent	0.269245
25555	ORF3a	G>T	V55F	Missense	0.269245
28690	N	G>T	L139F	Missense	0.269245
28975	N	G>T	M234I	Missense	0.269245
29149	N	C>T	I292I	Silent	0.269245
29420	N	C>T	P383S	Missense	0.269245
29474	N	G>T	D401Y	Missense	0.269245
29513	N	G>T	A414S	Missense	0.269245
815	nsp2	C>T	R4C	Missense	0.257006
1912	nsp2	C>T	S369S	Silent	0.257006
3278	nsp3	A>G	I187V	Missense	0.257006
4838	nsp3	A>G	I707V	Missense	0.257006
10277	nsp5	C>T	L75F	Missense	0.257006
10795	nsp5	T>C	V247V	Silent	0.257006
15738	nsp12	C>T	F766F	Silent	0.257006
17040	nsp13	T>C	N268N	Silent	0.257006
19962	nsp15	G>A	T114T	Silent	0.257006
21464	nsp16	A>G	D269G	Missense	0.257006
23120	S	G>T	A520S	Missense	0.257006
24865	S	C>T	H1101H	Silent	0.257006
25585	ORF3a	C>T	L65F	Missense	0.257006
26028	ORF3a	C>T	Y212Y	Silent	0.257006
27213	ORF6	C>T	L4L	Silent	0.257006
29422	N	G>T	P383P	Silent	0.257006
1191	nsp2	C>T	P129L	Missense	0.244768
1463	nsp2	G>A	G220S	Missense	0.244768
2070	nsp2	C>T	T422I	Missense	0.244768
10015	nsp4	C>T	Y487Y	Silent	0.244768
10401	nsp5	C>T	A116V	Missense	0.244768
11085	nsp6	A>T	Y38F	Missense	0.244768
11581	nsp6	T>A	T203T	Silent	0.244768
16694	nsp13	C>T	T153I	Missense	0.244768
16710	nsp13	G>T	L158L	Silent	0.244768
19170	nsp14	C>T	F377F	Silent	0.244768
19899	nsp15	A>T	P93P	Silent	0.244768
20176	nsp15	G>T	V186F	Missense	0.244768
22079	S	C>A	Q173K	Missense	0.244768
23604	S	C>T	P681L	Missense	0.244768
25624	ORF3a	C>T	H78Y	Missense	0.244768
3231	nsp3	G>T	G171V	Missense	0.23253
4993	nsp3	C>T	N758N	Silent	0.23253
5467	nsp3	C>T	Y916Y	Silent	0.23253
6310	nsp3	C>T	S1197S	Silent	0.23253
6492	nsp3	T>C	I1258T	Missense	0.23253
7528	nsp3	C>T	V1603V	Silent	0.23253
8016	nsp3	C>T	A1766V	Missense	0.23253
8947	nsp4	C>T	N131N	Silent	0.23253
12100	nsp8	C>T	A3A	Silent	0.23253
14724	nsp12	C>T	F428F	Silent	0.23253
15543	nsp12	G>T	T701T	Silent	0.23253
15760	nsp12	G>A	G774S	Missense	0.23253
20580	nsp15	G>T	V320V	Silent	0.23253
21058	nsp16	C>T	P134S	Missense	0.23253
23010	S	T>C	V483A	Missense	0.23253
24138	S	C>T	T859I	Missense	0.23253
26013	ORF3a	C>T	F207F	Silent	0.23253
27869	ORF7b	T>C	N38N	Silent	0.23253
28849	N	C>T	N192N	Silent	0.23253
1298	nsp2	G>A	G165S	Missense	0.220291
2086	nsp2	G>T	Q427H	Missense	0.220291
3738	nsp3	C>T	P340L	Missense	0.220291
3784	nsp3	C>T	V355V	Silent	0.220291
5806	nsp3	C>T	C1029C	Silent	0.220291
10582	nsp5	C>T	D176D	Silent	0.220291
12525	nsp8	C>T	T145I	Missense	0.220291
13438	nsp10	T>C	L138L	Silent	0.220291
14316	nsp12	G>T	Q292H	Missense	0.220291
15240	nsp12	C>T	N600N	Silent	0.220291
15960	nsp12	C>T	A840A	Silent	0.220291
18348	nsp14	C>T	T103T	Silent	0.220291
20002	nsp15	G>T	D128Y	Missense	0.220291
20991	nsp16	G>T	L111F	Missense	0.220291
21304	nsp16	C>A	R216S	Missense	0.220291
21721	S	C>T	D53D	Silent	0.220291
21802	S	T>C	D80D	Silent	0.220291
24770	S	G>T	A1070S	Missense	0.220291
25012	S	G>A	E1150E	Silent	0.220291
25276	S	C>T	T1238T	Silent	0.220291
26566	M	A>G	K15R	Missense	0.220291
27630	ORF7a	C>T	A79A	Silent	0.220291
28311	N	C>T	P13L	Missense	0.220291
28347	N	G>A	G25D	Missense	0.220291
28843	N	T>G	S190R	Missense	0.220291
1709	nsp2	G>T	A302S	Missense	0.208053
2305	nsp2	G>T	K500N	Missense	0.208053
5310	nsp3	C>T	T864I	Missense	0.208053
5512	nsp3	C>T	N931N	Silent	0.208053
7393	nsp3	G>T	P1558P	Silent	0.208053
8056	nsp3	G>A	T1779T	Silent	0.208053
8092	nsp3	C>T	L1791L	Silent	0.208053
9967	nsp4	C>T	L471L	Silent	0.208053
10078	nsp5	C>T	F8F	Silent	0.208053
11675	nsp6	T>C	F235L	Missense	0.208053
12459	nsp8	C>T	T123I	Missense	0.208053
13252	nsp10	C>T	Y76Y	Silent	0.208053
14912	nsp12	A>G	N491S	Missense	0.208053
15593	nsp12	A>G	K718R	Missense	0.208053
15669	nsp12	T>C	N743N	Silent	0.208053
15732	nsp12	G>T	V764V	Silent	0.208053
17678	nsp13	C>T	T481M	Missense	0.208053
18115	nsp14	C>T	H26Y	Missense	0.208053
18255	nsp14	G>T	M72I	Missense	0.208053
18377	nsp14	C>T	T113I	Missense	0.208053
19979	nsp15	C>A	T120N	Missense	0.208053
20823	nsp16	C>T	N55N	Silent	0.208053
24382	S	C>T	S940S	Silent	0.208053
25121	S	A>T	N1187Y	Missense	0.208053
25444	ORF3a	G>A	G18S	Missense	0.208053
25445	ORF3a	G>T	G18V	Missense	0.208053
27798	ORF7b	G>T	A15S	Missense	0.208053
29358	N	C>T	T362I	Missense	0.208053
29666	orf10	C>T	L37F	Missense	0.208053
2523	nsp2	C>T	T573I	Missense	0.195814
3745	nsp3	T>C	H342H	Silent	0.195814
4711	nsp3	T>C	A664A	Silent	0.195814
5012	nsp3	G>T	V765F	Missense	0.195814
5539	nsp3	G>A	Q940Q	Silent	0.195814
6709	nsp3	A>G	K1330K	Silent	0.195814
7279	nsp3	C>T	F1520F	Silent	0.195814
7945	nsp3	C>T	Y1742Y	Silent	0.195814
10702	nsp5	C>T	D216D	Silent	0.195814
16293	nsp13	C>T	C19C	Silent	0.195814
16954	nsp13	C>T	L240L	Silent	0.195814
17104	nsp13	C>T	H290Y	Missense	0.195814
18543	nsp14	A>G	Q168Q	Silent	0.195814
20233	nsp15	C>T	P205S	Missense	0.195814
21034	nsp16	C>T	L126F	Missense	0.195814
21255	nsp16	G>C	A199A	Silent	0.195814
23635	S	C>T	S691S	Silent	0.195814
23758	S	C>T	T732T	Silent	0.195814
25523	ORF3a	G>T	G44V	Missense	0.195814
25710	ORF3a	C>T	L106L	Silent	0.195814
25904	ORF3a	C>T	S171L	Missense	0.195814
27513	ORF7a	C>T	Y40Y	Silent	0.195814
28899	N	G>T	R209I	Missense	0.195814
29148	N	T>C	I292T	Missense	0.195814
29627	orf10	C>T	R24C	Missense	0.195814
2003	nsp2	C>T	L400F	Missense	0.183576
2116	nsp2	T>A	F437L	Missense	0.183576
2536	nsp2	C>T	V577V	Silent	0.183576
4686	nsp3	C>T	T656I	Missense	0.183576
6027	nsp3	C>T	P1103L	Missense	0.183576
6391	nsp3	A>C	E1224D	Missense	0.183576
6726	nsp3	C>T	T1336I	Missense	0.183576
6896	nsp3	C>T	L1393L	Silent	0.183576
7765	nsp3	C>T	S1682S	Silent	0.183576
9996	nsp4	C>T	S481L	Missense	0.183576
10761	nsp5	A>G	K236R	Missense	0.183576
10981	nsp6	G>T	V3V	Silent	0.183576
12053	nsp7	C>T	L71F	Missense	0.183576
13339	nsp10	T>C	N105N	Silent	0.183576
13960	nsp12	G>A	V174I	Missense	0.183576
15933	nsp12	C>T	Y831Y	Silent	0.183576
16393	nsp13	C>T	P53S	Missense	0.183576
17518	nsp13	C>T	L428F	Missense	0.183576
17561	nsp13	G>A	R442Q	Missense	0.183576
20404	nsp15	C>T	P262S	Missense	0.183576
21364	nsp16	C>T	P236S	Missense	0.183576
21761	S	G>T	A67S	Missense	0.183576
21786	S	G>T	G75V	Missense	0.183576
21811	S	C>T	V83V	Silent	0.183576
23191	S	C>T	F543F	Silent	0.183576
25207	S	C>T	Y1215Y	Silent	0.183576
25420	ORF3a	A>C	I10L	Missense	0.183576
25459	ORF3a	G>T	A23S	Missense	0.183576
25906	ORF3a	G>T	G172C	Missense	0.183576
27131	M	C>T	N203N	Silent	0.183576
28300	N	G>T	Q9H	Missense	0.183576
28655	N	G>T	D128Y	Missense	0.183576
28747	N	G>T	V158V	Silent	0.183576
1204	nsp2	C>T	N133N	Silent	0.171338
1427	nsp2	C>T	H208Y	Missense	0.171338
1747	nsp2	G>A	L314L	Silent	0.171338
2110	nsp2	C>T	N435N	Silent	0.171338
4999	nsp3	C>T	N760N	Silent	0.171338
5986	nsp3	C>T	F1089F	Silent	0.171338
6618	nsp3	G>A	G1300D	Missense	0.171338
7936	nsp3	G>T	A1739A	Silent	0.171338
9521	nsp4	C>T	L323F	Missense	0.171338
9924	nsp4	C>T	A457V	Missense	0.171338
10116	nsp5	C>T	T21I	Missense	0.171338
11050	nsp6	C>T	V26V	Silent	0.171338
11074	nsp6	C>T	F34F	Silent	0.171338
11195	nsp6	C>T	L75F	Missense	0.171338
11919	nsp7	C>T	S26F	Missense	0.171338
12070	nsp7	G>T	L76L	Silent	0.171338
12733	nsp9	C>T	A16A	Silent	0.171338
14382	nsp12	T>C	N314N	Silent	0.171338
15656	nsp12	C>T	T739I	Missense	0.171338
17615	nsp13	A>G	K460R	Missense	0.171338
18740	nsp14	A>G	D234G	Missense	0.171338
19143	nsp14	T>C	Y368Y	Silent	0.171338
21123	nsp16	G>T	G155G	Silent	0.171338
21707	S	C>T	H49Y	Missense	0.171338
22264	S	C>T	N234N	Silent	0.171338
22594	S	C>A	A344A	Silent	0.171338
22783	S	C>T	V407V	Silent	0.171338
25083	S	C>T	A1174V	Missense	0.171338
25339	S	C>T	D1259D	Silent	0.171338
25578	ORF3a	C>T	I62I	Silent	0.171338
25583	ORF3a	C>T	T64I	Missense	0.171338
25603	ORF3a	C>T	L71L	Silent	0.171338
25720	ORF3a	G>T	A110S	Missense	0.171338
25855	ORF3a	G>T	D155Y	Missense	0.171338
26873	M	C>T	N117N	Silent	0.171338
27366	ORF6	G>T	E55D	Missense	0.171338
28487	N	G>C	V72L	Missense	0.171338
28703	N	G>T	D144Y	Missense	0.171338
28715	N	A>T	T148S	Missense	0.171338
28817	N	G>T	A182S	Missense	0.171338
28903	N	G>T	M210I	Missense	0.171338
335	nsp1	C>T	R24C	Missense	0.159099
337	nsp1	C>T	R24R	Silent	0.159099
346	nsp1	C>T	L27L	Silent	0.159099
1218	nsp2	C>T	S138L	Missense	0.159099
1457	nsp2	C>T	R218C	Missense	0.159099
1681	nsp2	G>A	E292E	Silent	0.159099
1684	nsp2	C>T	I293I	Silent	0.159099
3811	nsp3	C>T	L364L	Silent	0.159099
4113	nsp3	C>T	A465V	Missense	0.159099
5941	nsp3	T>C	I1074I	Silent	0.159099
6363	nsp3	C>T	A1215V	Missense	0.159099
6628	nsp3	C>T	T1303T	Silent	0.159099
7735	nsp3	C>T	I1672I	Silent	0.159099
7954	nsp3	G>T	Q1745H	Missense	0.159099
9891	nsp4	C>T	A446V	Missense	0.159099
10552	nsp5	A>G	E166E	Silent	0.159099
13225	nsp10	C>T	S67S	Silent	0.159099
13285	nsp10	A>G	K87K	Silent	0.159099
13426	nsp10	C>T	R134R	Silent	0.159099
14371	nsp12	G>T	A311S	Missense	0.159099
15237	nsp12	C>T	H599H	Silent	0.159099
16748	nsp13	A>G	K171R	Missense	0.159099
16852	nsp13	G>T	G206C	Missense	0.159099
17431	nsp13	A>G	I399V	Missense	0.159099
18395	nsp14	C>T	A119V	Missense	0.159099
18693	nsp14	C>T	S218S	Silent	0.159099
18747	nsp14	C>T	V236V	Silent	0.159099
19101	nsp14	G>T	Q354H	Missense	0.159099
19145	nsp14	C>T	S369F	Missense	0.159099
20755	nsp16	A>C	S33R	Missense	0.159099
21642	S	C>T	A27V	Missense	0.159099
22444	S	C>T	D294D	Silent	0.159099
23311	S	G>T	E583D	Missense	0.159099
23593	S	G>C	Q677H	Missense	0.159099
23756	S	A>G	T732A	Missense	0.159099
24095	S	G>T	A845S	Missense	0.159099
24130	S	C>T	N856N	Silent	0.159099
24680	S	G>T	V1040F	Missense	0.159099
26735	M	C>T	Y71Y	Silent	0.159099
26936	M	C>T	L138L	Silent	0.159099
27005	M	C>T	I161I	Silent	0.159099
27299	ORF6	T>C	I33T	Missense	0.159099
27327	ORF6	G>T	K42N	Missense	0.159099
27703	ORF7a	G>T	V104F	Missense	0.159099
28077	ORF8	G>T	V62L	Missense	0.159099
28209	ORF8	G>C	E106Q	Missense	0.159099
28677	N	C>T	T135I	Missense	0.159099
28833	N	C>T	S187L	Missense	0.159099
1625	nsp2	C>T	L274F	Missense	0.146861
1957	nsp2	G>T	K384N	Missense	0.146861
2306	nsp2	C>T	L501F	Missense	0.146861
2764	nsp3	G>T	V15V	Silent	0.146861
2840	nsp3	G>A	A41T	Missense	0.146861
4276	nsp3	C>T	Y519Y	Silent	0.146861
4582	nsp3	C>T	N621N	Silent	0.146861
5000	nsp3	C>T	L761F	Missense	0.146861
5230	nsp3	G>T	K837N	Missense	0.146861
5239	nsp3	C>T	Y840Y	Silent	0.146861
5339	nsp3	C>T	P874S	Missense	0.146861
5835	nsp3	C>T	S1039L	Missense	0.146861
5849	nsp3	C>T	P1044S	Missense	0.146861
6025	nsp3	T>C	Y1102Y	Silent	0.146861
6445	nsp3	C>T	D1242D	Silent	0.146861
6525	nsp3	C>T	T1269I	Missense	0.146861
6573	nsp3	C>T	S1285F	Missense	0.146861
8208	nsp3	C>T	T1830I	Missense	0.146861
8818	nsp4	C>T	C88C	Silent	0.146861
9491	nsp4	C>T	H313Y	Missense	0.146861
10029	nsp4	C>T	T492I	Missense	0.146861
10626	nsp5	C>T	A191V	Missense	0.146861
11113	nsp6	G>T	M47I	Missense	0.146861
11379	nsp6	C>T	A136V	Missense	0.146861
11747	nsp6	C>T	L259L	Silent	0.146861
12294	nsp8	C>T	T68I	Missense	0.146861
12473	nsp8	C>T	L128L	Silent	0.146861
12850	nsp9	A>G	R55R	Silent	0.146861
13274	nsp10	C>T	P84S	Missense	0.146861
14940	nsp12	A>G	K500K	Silent	0.146861
15906	nsp12	G>T	Q822H	Missense	0.146861
16111	nsp12	C>T	L891L	Silent	0.146861
16968	nsp13	G>T	E244D	Missense	0.146861
17304	nsp13	C>T	V356V	Silent	0.146861
18086	nsp14	C>T	T16I	Missense	0.146861
18131	nsp14	C>T	T31I	Missense	0.146861
19009	nsp14	G>T	D324Y	Missense	0.146861
19102	nsp14	C>T	P355S	Missense	0.146861
20163	nsp15	A>G	K181K	Silent	0.146861
21302	nsp16	C>T	P215L	Missense	0.146861
21604	S	G>T	Q14H	Missense	0.146861
22120	S	C>T	F186F	Silent	0.146861
22484	S	G>T	V308L	Missense	0.146861
22573	S	T>C	P337P	Silent	0.146861
23064	S	A>C	N501T	Missense	0.146861
23683	S	C>T	Y707Y	Silent	0.146861
23929	S	C>T	Y789Y	Silent	0.146861
24378	S	C>T	S939F	Missense	0.146861
24926	S	G>T	V1122L	Missense	0.146861
25521	ORF3a	C>T	F43F	Silent	0.146861
25650	ORF3a	G>T	L86F	Missense	0.146861
25919	ORF3a	C>T	T176I	Missense	0.146861
25986	ORF3a	A>T	K198N	Missense	0.146861
26045	ORF3a	A>G	Q218R	Missense	0.146861
26110	ORF3a	C>T	P240S	Missense	0.146861
26464	E	C>T	L74L	Silent	0.146861
26625	M	C>T	L35L	Silent	0.146861
26801	M	C>T	L93L	Silent	0.146861
27046	M	C>T	T175M	Missense	0.146861
27654	ORF7a	C>T	F87F	Silent	0.146861
27987	ORF8	G>T	V32L	Missense	0.146861
28280	N	G>T	D3Y	Missense	0.146861
28603	N	C>T	F110F	Silent	0.146861
29410	N	T>C	T379T	Silent	0.146861
29567	orf10	A>C	I4L	Missense	0.146861
685	nsp1	A>G	L140L	Silent	0.134622
2018	nsp2	A>G	M405V	Missense	0.134622
2094	nsp2	C>T	S430L	Missense	0.134622
2282	nsp2	G>A	E493K	Missense	0.134622
2480	nsp2	A>G	I559V	Missense	0.134622
2558	nsp2	C>T	P585S	Missense	0.134622
2910	nsp3	C>T	T64I	Missense	0.134622
2939	nsp3	C>T	P74S	Missense	0.134622
5560	nsp3	A>T	V947V	Silent	0.134622
6032	nsp3	G>A	A1105T	Missense	0.134622
6052	nsp3	G>A	K1111K	Silent	0.134622
6286	nsp3	C>T	T1189T	Silent	0.134622
6394	nsp3	T>C	D1225D	Silent	0.134622
6532	nsp3	G>T	E1271D	Missense	0.134622
6906	nsp3	C>T	S1396L	Missense	0.134622
7253	nsp3	G>T	A1512S	Missense	0.134622
7557	nsp3	G>A	R1613K	Missense	0.134622
7788	nsp3	C>T	A1690V	Missense	0.134622
7834	nsp3	C>T	N1705N	Silent	0.134622
8390	nsp3	A>G	I1891V	Missense	0.134622
9440	nsp4	T>A	C296S	Missense	0.134622
9585	nsp4	T>G	V344G	Missense	0.134622
9979	nsp4	C>T	L475L	Silent	0.134622
10236	nsp5	A>G	K61R	Missense	0.134622
10724	nsp5	A>G	T224A	Missense	0.134622
10747	nsp5	C>T	N231N	Silent	0.134622
10851	nsp5	C>T	A266V	Missense	0.134622
11200	nsp6	C>T	A76A	Silent	0.134622
12243	nsp8	G>T	R51L	Missense	0.134622
13115	nsp10	C>T	L31L	Silent	0.134622
13348	nsp10	G>T	V108V	Silent	0.134622
13994	nsp12	C>T	A185V	Missense	0.134622
14120	nsp12	C>T	P227L	Missense	0.134622
14768	nsp12	C>T	A443V	Missense	0.134622
14786	nsp12	C>T	A449V	Missense	0.134622
15243	nsp12	G>T	M601I	Missense	0.134622
15279	nsp12	C>T	H613H	Silent	0.134622
15426	nsp12	A>G	V662V	Silent	0.134622
15927	nsp12	T>G	L829L	Silent	0.134622
16394	nsp13	C>T	P53L	Missense	0.134622
17550	nsp13	C>T	L438L	Silent	0.134622
17745	nsp13	C>T	N503N	Silent	0.134622
18029	nsp13	C>T	A598V	Missense	0.134622
18570	nsp14	C>T	L177L	Silent	0.134622
21057	nsp16	C>T	D133D	Silent	0.134622
22078	S	T>G	S172S	Silent	0.134622
22220	S	T>C	F220L	Missense	0.134622
22225	S	G>T	S221S	Silent	0.134622
22227	S	C>T	A222V	Missense	0.134622
22984	S	G>A	Q474Q	Silent	0.134622
23474	S	A>G	T638A	Missense	0.134622
23587	S	G>C	Q675H	Missense	0.134622
24442	S	C>T	N960N	Silent	0.134622
25471	ORF3a	G>C	D27H	Missense	0.134622
25511	ORF3a	C>T	S40L	Missense	0.134622
26456	E	C>T	P71L	Missense	0.134622
26918	M	G>T	P132P	Silent	0.134622
27297	ORF6	C>T	I32I	Silent	0.134622
27509	ORF7a	C>T	T39I	Missense	0.134622
27589	ORF7a	G>T	A66S	Missense	0.134622
28191	ORF8	G>T	V100L	Missense	0.134622
28291	N	C>T	P6P	Silent	0.134622
28371	N	G>T	S33I	Missense	0.134622
28948	N	C>T	D225D	Silent	0.134622
29363	N	C>T	P364S	Missense	0.134622
376	nsp1	G>T	E37D	Missense	0.122384
599	nsp1	G>T	G112C	Missense	0.122384
683	nsp1	C>T	L140L	Silent	0.122384
843	nsp2	C>T	P13L	Missense	0.122384
913	nsp2	C>T	S36S	Silent	0.122384
1170	nsp2	C>T	S122F	Missense	0.122384
1348	nsp2	C>T	P181P	Silent	0.122384
1738	nsp2	G>C	V311V	Silent	0.122384
1884	nsp2	C>T	A360V	Missense	0.122384
2113	nsp2	C>T	I436I	Silent	0.122384
2549	nsp2	G>A	D582N	Missense	0.122384
2698	nsp2	T>C	N631N	Silent	0.122384
2933	nsp3	C>T	L72F	Missense	0.122384
3190	nsp3	A>G	Q157Q	Silent	0.122384
3267	nsp3	C>T	T183I	Missense	0.122384
3547	nsp3	T>C	N276N	Silent	0.122384
3602	nsp3	C>T	H295Y	Missense	0.122384
3722	nsp3	A>G	I335V	Missense	0.122384
4201	nsp3	G>T	M494I	Missense	0.122384
4423	nsp3	C>T	R568R	Silent	0.122384
4540	nsp3	C>T	Y607Y	Silent	0.122384
5259	nsp3	C>T	T847I	Missense	0.122384
5538	nsp3	A>T	Q940L	Missense	0.122384
5822	nsp3	C>T	L1035F	Missense	0.122384
6633	nsp3	C>T	A1305V	Missense	0.122384
7978	nsp3	A>G	L1753L	Silent	0.122384
8334	nsp3	C>T	A1872V	Missense	0.122384
9559	nsp4	C>T	Y335Y	Silent	0.122384
9601	nsp4	G>T	L349F	Missense	0.122384
9700	nsp4	C>T	I382I	Silent	0.122384
9742	nsp4	T>C	N396N	Silent	0.122384
9952	nsp4	T>C	A466A	Silent	0.122384
10815	nsp5	C>T	S254F	Missense	0.122384
11124	nsp6	C>T	A51V	Missense	0.122384
11335	nsp6	G>T	V121V	Silent	0.122384
12076	nsp7	C>T	N78N	Silent	0.122384
12484	nsp8	C>T	V131V	Silent	0.122384
15342	nsp12	C>T	A634A	Silent	0.122384
15763	nsp12	C>T	L775L	Silent	0.122384
16457	nsp13	C>T	S74L	Missense	0.122384
17632	nsp13	G>T	D466Y	Missense	0.122384
17676	nsp13	C>T	I480I	Silent	0.122384
17818	nsp13	C>T	L528L	Silent	0.122384
21595	S	C>T	V11V	Silent	0.122384
21639	S	C>T	P26L	Missense	0.122384
21757	S	C>T	F65F	Silent	0.122384
21859	S	C>T	N99N	Silent	0.122384
22021	S	G>A	M153I	Missense	0.122384
22323	S	C>T	S254F	Missense	0.122384
22468	S	G>T	T302T	Silent	0.122384
22858	S	C>T	C432C	Silent	0.122384
23525	S	C>T	H655Y	Missense	0.122384
23557	S	C>T	P665P	Silent	0.122384
23592	S	A>G	Q677R	Missense	0.122384
23664	S	C>T	A701V	Missense	0.122384
25052	S	G>A	V1164I	Missense	0.122384
25166	S	G>C	E1202Q	Missense	0.122384
25549	ORF3a	C>A	L53I	Missense	0.122384
25557	ORF3a	T>C	V55V	Silent	0.122384
25584	ORF3a	C>T	T64T	Silent	0.122384
25587	ORF3a	C>T	L65L	Silent	0.122384
25644	ORF3a	G>T	L84L	Silent	0.122384
26645	M	C>T	N41N	Silent	0.122384
26822	M	C>T	F100F	Silent	0.122384
27318	ORF6	T>A	N39K	Missense	0.122384
27525	ORF7a	A>G	S44S	Silent	0.122384
27644	ORF7a	C>T	P84L	Missense	0.122384
27983	ORF8	A>T	P30P	Silent	0.122384
28093	ORF8	C>T	S67F	Missense	0.122384
28378	N	G>T	A35A	Silent	0.122384
28826	N	C>T	R185C	Missense	0.122384
28960	N	G>T	Q229H	Missense	0.122384
28985	N	G>T	G238C	Missense	0.122384
29056	N	A>G	K261K	Silent	0.122384
29272	N	C>T	Y333Y	Silent	0.122384
29625	orf10	C>T	S23F	Missense	0.122384
593	nsp1	C>T	H110Y	Missense	0.110146
652	nsp1	A>G	K129K	Silent	0.110146
673	nsp1	C>T	Y136Y	Silent	0.110146
705	nsp1	A>G	D147G	Missense	0.110146
839	nsp2	G>A	G12S	Missense	0.110146
1102	nsp2	C>T	S99S	Silent	0.110146
1441	nsp2	C>T	G212G	Silent	0.110146
2675	nsp2	C>T	P624S	Missense	0.110146
3340	nsp3	G>T	V207V	Silent	0.110146
3692	nsp3	G>T	V325F	Missense	0.110146
3924	nsp3	C>A	P402H	Missense	0.110146
3955	nsp3	G>T	K412N	Missense	0.110146
4285	nsp3	G>T	E522D	Missense	0.110146
4300	nsp3	G>T	V527V	Silent	0.110146
4331	nsp3	C>T	L538L	Silent	0.110146
4351	nsp3	T>C	N544N	Silent	0.110146
5040	nsp3	A>G	Q774R	Missense	0.110146
5365	nsp3	C>T	Y882Y	Silent	0.110146
5804	nsp3	T>C	C1029R	Missense	0.110146
5884	nsp3	C>T	Y1055Y	Silent	0.110146
6033	nsp3	C>T	A1105V	Missense	0.110146
6336	nsp3	C>T	S1206L	Missense	0.110146
6337	nsp3	G>T	S1206S	Silent	0.110146
6467	nsp3	A>G	T1250A	Missense	0.110146
6500	nsp3	C>T	P1261S	Missense	0.110146
6502	nsp3	A>C	P1261P	Silent	0.110146
6582	nsp3	C>T	T1288I	Missense	0.110146
6865	nsp3	G>T	K1382N	Missense	0.110146
7029	nsp3	C>T	S1437F	Missense	0.110146
7777	nsp3	C>T	Y1686Y	Silent	0.110146
8344	nsp3	C>T	D1875D	Silent	0.110146
8525	nsp3	G>A	V1936I	Missense	0.110146
8602	nsp4	G>A	V16V	Silent	0.110146
8655	nsp4	C>T	S34F	Missense	0.110146
9130	nsp4	G>T	V192V	Silent	0.110146
9166	nsp4	C>T	T204T	Silent	0.110146
9448	nsp4	C>T	A298A	Silent	0.110146
10138	nsp5	C>T	N28N	Silent	0.110146
10216	nsp5	T>C	Y54Y	Silent	0.110146
10360	nsp5	G>A	K102K	Silent	0.110146
10737	nsp5	A>G	N228S	Missense	0.110146
10870	nsp5	G>C	L272L	Silent	0.110146
11596	nsp6	G>T	Q208H	Missense	0.110146
11740	nsp6	A>G	S256S	Silent	0.110146
12519	nsp8	A>G	D143G	Missense	0.110146
13141	nsp10	T>C	T39T	Silent	0.110146
14676	nsp12	C>T	P412P	Silent	0.110146
15427	nsp12	T>C	L663L	Silent	0.110146
15720	nsp12	C>T	D760D	Silent	0.110146
15857	nsp12	C>T	T806I	Missense	0.110146
16428	nsp13	C>T	Y64Y	Silent	0.110146
16741	nsp13	G>A	V169I	Missense	0.110146
17302	nsp13	G>T	V356F	Missense	0.110146
17482	nsp13	A>G	T416A	Missense	0.110146
17934	nsp13	C>T	T566T	Silent	0.110146
19402	nsp14	C>T	H455Y	Missense	0.110146
19718	nsp15	C>T	T33I	Missense	0.110146
20472	nsp15	A>C	Q284H	Missense	0.110146
20475	nsp15	A>G	T285T	Silent	0.110146
20719	nsp16	C>T	L21L	Silent	0.110146
21080	nsp16	A>G	K141R	Missense	0.110146
21126	nsp16	T>C	F156F	Silent	0.110146
21614	S	C>T	L18F	Missense	0.110146
22017	S	G>T	W152L	Missense	0.110146
22190	S	A>G	I210V	Missense	0.110146
22205	S	G>T	D215Y	Missense	0.110146
22335	S	G>T	W258L	Missense	0.110146
22738	S	T>C	F392F	Silent	0.110146
22766	S	A>G	I402V	Missense	0.110146
23031	S	T>C	F490S	Missense	0.110146
23277	S	C>T	T572I	Missense	0.110146
23608	S	G>T	R682R	Silent	0.110146
23756	S	A>T	T732S	Missense	0.110146
24368	S	G>T	D936Y	Missense	0.110146
25046	S	C>T	P1162S	Missense	0.110146
25266	S	G>T	C1235F	Missense	0.110146
25621	ORF3a	G>T	V77F	Missense	0.110146
25654	ORF3a	G>T	V88L	Missense	0.110146
25684	ORF3a	G>T	A98S	Missense	0.110146
25769	ORF3a	G>T	R126M	Missense	0.110146
25947	ORF3a	G>T	Q185H	Missense	0.110146
26195	ORF3a	C>T	T268M	Missense	0.110146
26211	ORF3a	G>T	V273V	Silent	0.110146
26325	E	G>A	L27L	Silent	0.110146
26447	E	C>T	S68F	Missense	0.110146
26455	E	C>T	P71S	Missense	0.110146
26607	M	C>T	L29F	Missense	0.110146
26894	M	C>T	L124L	Silent	0.110146
27250	ORF6	A>T	I17F	Missense	0.110146
27904	ORF8	T>C	L4P	Missense	0.110146
27955	ORF8	G>A	S21N	Missense	0.110146
28057	ORF8	C>T	A55V	Missense	0.110146
28254	ORF8	A>C	I121L	Missense	0.110146
28812	N	G>T	S180I	Missense	0.110146
28879	N	T>A	S202R	Missense	0.110146
28883	N	G>A	G204R	Missense	0.110146
28939	N	G>T	L222L	Silent	0.110146
28998	N	A>G	Q242R	Missense	0.110146
29119	N	C>T	T282T	Silent	0.110146
29144	N	C>T	L291L	Silent	0.110146
29200	N	C>T	P309P	Silent	0.110146
29253	N	C>T	S327L	Missense	0.110146
29511	N	G>T	S413I	Missense	0.110146
475	nsp1	C>T	F70F	Silent	0.0979072
1514	nsp2	C>T	H237Y	Missense	0.0979072
1578	nsp2	T>C	V258A	Missense	0.0979072
2132	nsp2	A>C	K443Q	Missense	0.0979072
2144	nsp2	G>T	V447F	Missense	0.0979072
2232	nsp2	C>T	A476V	Missense	0.0979072
2255	nsp2	A>G	I484V	Missense	0.0979072
2342	nsp2	A>G	I513V	Missense	0.0979072
3011	nsp3	T>C	L98L	Silent	0.0979072
3369	nsp3	C>T	T217I	Missense	0.0979072
3481	nsp3	A>G	A254A	Silent	0.0979072
3695	nsp3	C>T	L326L	Silent	0.0979072
4084	nsp3	C>T	D455D	Silent	0.0979072
4389	nsp3	T>G	L557W	Missense	0.0979072
4876	nsp3	C>T	Y719Y	Silent	0.0979072
4904	nsp3	G>T	D729Y	Missense	0.0979072
5021	nsp3	A>T	M768L	Missense	0.0979072
5392	nsp3	C>T	N891N	Silent	0.0979072
5554	nsp3	G>T	K945N	Missense	0.0979072
5907	nsp3	C>T	T1063I	Missense	0.0979072
6312	nsp3	C>A	T1198K	Missense	0.0979072
6403	nsp3	A>T	P1228P	Silent	0.0979072
6504	nsp3	C>T	A1262V	Missense	0.0979072
6627	nsp3	C>T	T1303I	Missense	0.0979072
6723	nsp3	C>T	T1335I	Missense	0.0979072
6781	nsp3	C>T	F1354F	Silent	0.0979072
7119	nsp3	C>T	S1467F	Missense	0.0979072
7743	nsp3	G>T	S1675I	Missense	0.0979072
7767	nsp3	T>C	I1683T	Missense	0.0979072
8764	nsp4	T>C	D70D	Silent	0.0979072
8785	nsp4	G>A	Q77Q	Silent	0.0979072
8894	nsp4	A>G	T114A	Missense	0.0979072
9430	nsp4	C>T	I292I	Silent	0.0979072
9561	nsp4	C>T	S336L	Missense	0.0979072
9946	nsp4	A>G	R464R	Silent	0.0979072
9994	nsp4	C>T	N480N	Silent	0.0979072
10279	nsp5	C>T	L75L	Silent	0.0979072
10793	nsp5	G>A	V247I	Missense	0.0979072
11020	nsp6	C>T	L16L	Silent	0.0979072
11224	nsp6	C>T	V84V	Silent	0.0979072
11572	nsp6	C>T	F200F	Silent	0.0979072
11591	nsp6	C>T	L207F	Missense	0.0979072
11836	nsp6	T>C	T288T	Silent	0.0979072
12073	nsp7	C>T	D77D	Silent	0.0979072
12084	nsp7	C>T	T81I	Missense	0.0979072
12357	nsp8	C>T	T89I	Missense	0.0979072
12737	nsp9	A>G	T18A	Missense	0.0979072
12805	nsp9	T>C	F40F	Silent	0.0979072
12823	nsp9	C>T	S46S	Silent	0.0979072
12892	nsp9	G>T	L69L	Silent	0.0979072
13216	nsp10	T>C	D64D	Silent	0.0979072
13249	nsp10	G>A	L75L	Silent	0.0979072
13459	nsp11	G>T	S6S	Silent	0.0979072
14407	nsp12	C>T	P323S	Missense	0.0979072
15202	nsp12	G>T	V588L	Missense	0.0979072
16425	nsp13	T>G	L63L	Silent	0.0979072
17027	nsp13	G>A	S264N	Missense	0.0979072
17034	nsp13	T>C	V266V	Silent	0.0979072
17125	nsp13	C>T	L297F	Missense	0.0979072
17746	nsp13	C>T	P504S	Missense	0.0979072
17944	nsp13	G>T	V570L	Missense	0.0979072
18264	nsp14	C>T	T75T	Silent	0.0979072
18903	nsp14	G>A	K288K	Silent	0.0979072
19017	nsp14	C>T	F326F	Silent	0.0979072
19152	nsp14	C>T	A371A	Silent	0.0979072
19862	nsp15	C>T	A81V	Missense	0.0979072
19868	nsp15	C>T	T83I	Missense	0.0979072
19926	nsp15	T>C	C102C	Silent	0.0979072
19981	nsp15	G>A	V121I	Missense	0.0979072
20055	nsp15	A>G	E145E	Silent	0.0979072
20102	nsp15	G>T	S161I	Missense	0.0979072
20402	nsp15	C>T	S261L	Missense	0.0979072
20555	nsp15	C>T	S312F	Missense	0.0979072
20561	nsp15	T>C	V314A	Missense	0.0979072
21017	nsp16	C>T	T120I	Missense	0.0979072
21390	nsp16	A>G	L244L	Silent	0.0979072
21974	S	G>T	D138Y	Missense	0.0979072
22388	S	C>T	L276L	Silent	0.0979072
22450	S	C>T	L296L	Silent	0.0979072
22770	S	G>A	R403K	Missense	0.0979072
22988	S	G>A	G476S	Missense	0.0979072
23053	S	C>T	F497F	Silent	0.0979072
23126	S	G>T	A522S	Missense	0.0979072
24096	S	C>A	A845D	Missense	0.0979072
25153	S	C>T	L1197L	Silent	0.0979072
25267	S	C>T	C1235C	Silent	0.0979072
25273	S	G>T	M1237I	Missense	0.0979072
25440	ORF3a	G>T	K16N	Missense	0.0979072
25483	ORF3a	G>A	A31T	Missense	0.0979072
25677	ORF3a	G>T	L95F	Missense	0.0979072
25688	ORF3a	C>A	A99D	Missense	0.0979072
25922	ORF3a	G>T	S177I	Missense	0.0979072
26109	ORF3a	G>T	E239D	Missense	0.0979072
26152	ORF3a	G>A	G254R	Missense	0.0979072
26433	E	A>G	K63K	Silent	0.0979072
26895	M	C>T	H125Y	Missense	0.0979072
27107	M	A>G	A195A	Silent	0.0979072
27641	ORF7a	C>T	S83L	Missense	0.0979072
27685	ORF7a	T>C	S98P	Missense	0.0979072
27689	ORF7a	C>T	P99L	Missense	0.0979072
27752	ORF7a	C>T	T120I	Missense	0.0979072
28001	ORF8	G>T	P36P	Silent	0.0979072
28036	ORF8	G>T	R48I	Missense	0.0979072
28045	ORF8	C>T	A51V	Missense	0.0979072
28048	ORF8	G>T	R52I	Missense	0.0979072
28099	ORF8	C>T	S69L	Missense	0.0979072
28163	ORF8	C>T	C90C	Silent	0.0979072
28305	N	A>T	N11I	Missense	0.0979072
28868	N	C>T	P199S	Missense	0.0979072
29580	orf10	C>T	A8V	Missense	0.0979072
29606	orf10	C>T	L17F	Missense	0.0979072
829	nsp2	C>T	N8N	Silent	0.0856688
835	nsp2	C>T	F10F	Silent	0.0856688
922	nsp2	G>A	L39L	Silent	0.0856688
1267	nsp2	C>T	G154G	Silent	0.0856688
1358	nsp2	G>A	V185I	Missense	0.0856688
1594	nsp2	C>T	S263S	Silent	0.0856688
1710	nsp2	C>T	A302V	Missense	0.0856688
1820	nsp2	G>A	G339S	Missense	0.0856688
1824	nsp2	C>T	A340V	Missense	0.0856688
1887	nsp2	C>T	A361V	Missense	0.0856688
1907	nsp2	T>C	F368L	Missense	0.0856688
1936	nsp2	T>C	N377N	Silent	0.0856688
2106	nsp2	C>T	T434I	Missense	0.0856688
2143	nsp2	C>T	P446P	Silent	0.0856688
2155	nsp2	G>T	W450C	Missense	0.0856688
2393	nsp2	G>A	V530I	Missense	0.0856688
2607	nsp2	C>T	T601I	Missense	0.0856688
2891	nsp3	G>A	A58T	Missense	0.0856688
3262	nsp3	A>G	T181T	Silent	0.0856688
3373	nsp3	C>A	D218E	Missense	0.0856688
3990	nsp3	C>T	T424I	Missense	0.0856688
4236	nsp3	A>G	N506S	Missense	0.0856688
4511	nsp3	G>A	V598I	Missense	0.0856688
4683	nsp3	C>T	A655V	Missense	0.0856688
4795	nsp3	C>T	S692S	Silent	0.0856688
4975	nsp3	G>T	V752V	Silent	0.0856688
5011	nsp3	A>C	Q764H	Missense	0.0856688
5144	nsp3	C>T	L809L	Silent	0.0856688
5206	nsp3	G>T	M829I	Missense	0.0856688
5388	nsp3	C>A	A890D	Missense	0.0856688
5553	nsp3	A>G	K945R	Missense	0.0856688
5583	nsp3	C>T	T955I	Missense	0.0856688
5646	nsp3	C>T	T976I	Missense	0.0856688
5730	nsp3	C>T	T1004I	Missense	0.0856688
5812	nsp3	C>T	D1031D	Silent	0.0856688
6037	nsp3	C>T	S1106S	Silent	0.0856688
6869	nsp3	A>T	T1384S	Missense	0.0856688
6905	nsp3	T>G	S1396A	Missense	0.0856688
6954	nsp3	T>C	I1412T	Missense	0.0856688
6971	nsp3	T>C	L1418L	Silent	0.0856688
6975	nsp3	G>T	S1419I	Missense	0.0856688
6977	nsp3	G>A	V1420I	Missense	0.0856688
6982	nsp3	C>T	C1421C	Silent	0.0856688
7113	nsp3	C>T	T1465I	Missense	0.0856688
7423	nsp3	C>T	F1568F	Silent	0.0856688
7823	nsp3	C>T	H1702Y	Missense	0.0856688
8017	nsp3	G>T	A1766A	Silent	0.0856688
8179	nsp3	G>T	R1820R	Silent	0.0856688
9195	nsp4	C>T	T214I	Missense	0.0856688
9253	nsp4	T>A	V233V	Silent	0.0856688
9520	nsp4	C>T	F322F	Silent	0.0856688
10335	nsp5	C>T	A94V	Missense	0.0856688
10341	nsp5	C>T	P96L	Missense	0.0856688
10369	nsp5	C>T	R105R	Silent	0.0856688
10755	nsp5	C>T	A234V	Missense	0.0856688
10833	nsp5	C>T	A260V	Missense	0.0856688
11355	nsp6	C>T	A128V	Missense	0.0856688
11620	nsp6	C>T	F216F	Silent	0.0856688
11758	nsp6	C>T	P262P	Silent	0.0856688
12400	nsp8	C>T	L103L	Silent	0.0856688
12616	nsp8	C>T	D175D	Silent	0.0856688
13019	nsp9	C>T	L112L	Silent	0.0856688
14634	nsp12	A>G	V398V	Silent	0.0856688
14773	nsp12	G>A	D445N	Missense	0.0856688
14829	nsp12	G>T	M463I	Missense	0.0856688
14898	nsp12	C>T	G486G	Silent	0.0856688
15252	nsp12	T>C	T604T	Silent	0.0856688
16176	nsp12	T>C	T912T	Silent	0.0856688
16467	nsp13	A>G	P77P	Silent	0.0856688
16741	nsp13	G>T	V169F	Missense	0.0856688
17163	nsp13	C>T	C309C	Silent	0.0856688
17326	nsp13	C>T	P364S	Missense	0.0856688
17410	nsp13	C>A	R392S	Missense	0.0856688
17634	nsp13	C>A	D466E	Missense	0.0856688
17690	nsp13	C>T	S485L	Missense	0.0856688
17750	nsp13	C>T	A505V	Missense	0.0856688
18210	nsp14	G>T	M57I	Missense	0.0856688
18577	nsp14	A>G	R180G	Missense	0.0856688
18623	nsp14	T>C	M195T	Missense	0.0856688
19806	nsp15	C>T	N62N	Silent	0.0856688
19881	nsp15	C>T	D87D	Silent	0.0856688
19969	nsp15	G>A	A117T	Missense	0.0856688
20005	nsp15	G>A	G129S	Missense	0.0856688
20056	nsp15	G>A	G146S	Missense	0.0856688
20288	nsp15	A>G	E223G	Missense	0.0856688
20679	nsp16	G>T	P7P	Silent	0.0856688
21005	nsp16	C>T	A116V	Missense	0.0856688
21037	nsp16	A>G	I127V	Missense	0.0856688
21075	nsp16	T>C	V139V	Silent	0.0856688
21207	nsp16	C>T	L183L	Silent	0.0856688
21214	nsp16	C>T	H186Y	Missense	0.0856688
21438	nsp16	G>T	M260I	Missense	0.0856688
21468	nsp16	G>T	M270I	Missense	0.0856688
21928	S	C>T	N122N	Silent	0.0856688
21974	S	G>C	D138H	Missense	0.0856688
22208	S	C>T	L216F	Missense	0.0856688
22252	S	A>G	P230P	Silent	0.0856688
22291	S	T>C	A243A	Silent	0.0856688
22346	S	G>T	A262S	Missense	0.0856688
22713	S	C>T	P384L	Missense	0.0856688
22918	S	G>T	L452L	Silent	0.0856688
22992	S	G>T	S477I	Missense	0.0856688
22998	S	C>T	P479L	Missense	0.0856688
23063	S	A>T	N501Y	Missense	0.0856688
23271	S	C>A	A570D	Missense	0.0856688
23426	S	G>T	V622F	Missense	0.0856688
23709	S	C>T	T716I	Missense	0.0856688
23997	S	C>T	P812L	Missense	0.0856688
24075	S	G>A	G838D	Missense	0.0856688
24499	S	T>C	D979D	Silent	0.0856688
24506	S	T>G	S982A	Missense	0.0856688
24631	S	T>C	N1023N	Silent	0.0856688
24914	S	G>C	D1118H	Missense	0.0856688
24919	S	C>T	N1119N	Silent	0.0856688
25217	S	G>T	G1219C	Missense	0.0856688
25546	ORF3a	C>T	L52F	Missense	0.0856688
25655	ORF3a	T>C	V88A	Missense	0.0856688
25667	ORF3a	C>T	S92L	Missense	0.0856688
25680	ORF3a	C>T	L96L	Silent	0.0856688
25690	ORF3a	G>T	G100C	Missense	0.0856688
26065	ORF3a	G>T	V225F	Missense	0.0856688
26069	ORF3a	A>G	E226G	Missense	0.0856688
26148	ORF3a	A>G	S252S	Silent	0.0856688
26270	E	C>T	T9I	Missense	0.0856688
26730	M	G>A	V70I	Missense	0.0856688
26769	M	G>T	A83S	Missense	0.0856688
26882	M	C>T	L120L	Silent	0.0856688
27002	M	C>T	D160D	Silent	0.0856688
27276	ORF6	C>T	S25S	Silent	0.0856688
27531	ORF7a	T>C	F46F	Silent	0.0856688
27632	ORF7a	G>T	R80I	Missense	0.0856688
27874	ORF7b	C>T	T40I	Missense	0.0856688
27972	ORF8	C>T	Q27O	Missense	0.0856688
28111	ORF8	A>G	Y73C	Missense	0.0856688
28115	ORF8	C>T	I74I	Silent	0.0856688
28321	N	G>T	T16T	Silent	0.0856688
28476	N	G>T	R68L	Missense	0.0856688
28720	N	C>T	R149R	Silent	0.0856688
28804	N	A>G	R177R	Silent	0.0856688
28881	N	G>T	R203M	Missense	0.0856688
29074	N	A>T	A267A	Silent	0.0856688
29260	N	G>T	T329T	Silent	0.0856688
29296	N	C>T	D341D	Silent	0.0856688
491	nsp1	G>A	A76T	Missense	0.0734304
511	nsp1	T>C	G82G	Silent	0.0734304
809	nsp2	T>A	Y2N	Missense	0.0734304
1060	nsp2	C>T	T85T	Silent	0.0734304
1440	nsp2	G>A	G212D	Missense	0.0734304
1670	nsp2	C>T	L289F	Missense	0.0734304
1722	nsp2	C>T	A306V	Missense	0.0734304
1955	nsp2	A>C	K384Q	Missense	0.0734304
1982	nsp2	A>G	I393V	Missense	0.0734304
2036	nsp2	G>T	A411S	Missense	0.0734304
2286	nsp2	G>A	S494N	Missense	0.0734304
2509	nsp2	C>T	P568P	Silent	0.0734304
3051	nsp3	A>G	E111G	Missense	0.0734304
3304	nsp3	G>T	E195D	Missense	0.0734304
3421	nsp3	A>G	V234V	Silent	0.0734304
3625	nsp3	A>G	P302P	Silent	0.0734304
3736	nsp3	C>T	D339D	Silent	0.0734304
3768	nsp3	C>T	T350I	Missense	0.0734304
3817	nsp3	C>T	D366D	Silent	0.0734304
3884	nsp3	C>T	P389S	Missense	0.0734304
4232	nsp3	G>T	D505Y	Missense	0.0734304
4456	nsp3	C>T	A579A	Silent	0.0734304
4586	nsp3	C>T	L623L	Silent	0.0734304
4719	nsp3	C>T	A667V	Missense	0.0734304
4898	nsp3	C>A	H727N	Missense	0.0734304
5547	nsp3	C>T	T943I	Missense	0.0734304
5572	nsp3	G>T	M951I	Missense	0.0734304
6118	nsp3	T>G	A1133A	Silent	0.0734304
6160	nsp3	T>C	G1147G	Silent	0.0734304
6238	nsp3	T>C	V1173V	Silent	0.0734304
6255	nsp3	C>T	A1179V	Missense	0.0734304
6312	nsp3	C>T	T1198I	Missense	0.0734304
6318	nsp3	C>T	P1200L	Missense	0.0734304
6401	nsp3	C>T	P1228S	Missense	0.0734304
6730	nsp3	C>T	N1337N	Silent	0.0734304
7393	nsp3	G>A	P1558P	Silent	0.0734304
7564	nsp3	C>T	S1615S	Silent	0.0734304
7728	nsp3	C>T	S1670F	Missense	0.0734304
7756	nsp3	G>T	K1679N	Missense	0.0734304
7926	nsp3	C>T	A1736V	Missense	0.0734304
8660	nsp4	C>T	H36Y	Missense	0.0734304
8683	nsp4	C>T	I43I	Silent	0.0734304
8892	nsp4	C>T	T113I	Missense	0.0734304
9223	nsp4	C>T	H223H	Silent	0.0734304
9319	nsp4	C>T	F255F	Silent	0.0734304
9474	nsp4	C>T	A307V	Missense	0.0734304
9479	nsp4	G>T	G309C	Missense	0.0734304
9693	nsp4	C>T	A380V	Missense	0.0734304
9721	nsp4	T>C	H389H	Silent	0.0734304
9738	nsp4	G>C	S395T	Missense	0.0734304
9757	nsp4	T>C	R401R	Silent	0.0734304
9984	nsp4	A>C	D477A	Missense	0.0734304
10070	nsp5	A>C	M6L	Missense	0.0734304
10336	nsp5	C>T	A94A	Silent	0.0734304
10340	nsp5	C>T	P96S	Missense	0.0734304
10790	nsp5	C>T	H246Y	Missense	0.0734304
10954	nsp5	C>T	C300C	Silent	0.0734304
11152	nsp6	C>T	V60V	Silent	0.0734304
11408	nsp6	T>C	L146L	Silent	0.0734304
11540	nsp6	G>T	V190F	Missense	0.0734304
11693	nsp6	G>T	V241F	Missense	0.0734304
12049	nsp7	C>T	N69N	Silent	0.0734304
12406	nsp8	C>T	N105N	Silent	0.0734304
12412	nsp8	C>T	I107I	Silent	0.0734304
12513	nsp8	C>T	T141M	Missense	0.0734304
12514	nsp8	G>T	T141T	Silent	0.0734304
12664	nsp8	C>T	A191A	Silent	0.0734304
12694	nsp9	G>A	E3E	Silent	0.0734304
12741	nsp9	C>T	T19I	Missense	0.0734304
12809	nsp9	C>T	L42F	Missense	0.0734304
12921	nsp9	C>T	T79I	Missense	0.0734304
13094	nsp10	G>T	A24S	Missense	0.0734304
13779	nsp12	T>C	H113H	Silent	0.0734304
13920	nsp12	G>T	K160N	Missense	0.0734304
14103	nsp12	T>C	D221D	Silent	0.0734304
14118	nsp12	G>A	T226T	Silent	0.0734304
14178	nsp12	C>T	T246T	Silent	0.0734304
14187	nsp12	G>A	R249R	Silent	0.0734304
14313	nsp12	T>C	D291D	Silent	0.0734304
14790	nsp12	C>T	I450I	Silent	0.0734304
15366	nsp12	T>C	H642H	Silent	0.0734304
15439	nsp12	G>A	V667I	Missense	0.0734304
16192	nsp12	C>T	P918S	Missense	0.0734304
16338	nsp13	C>T	V34V	Silent	0.0734304
16377	nsp13	G>T	P47P	Silent	0.0734304
16877	nsp13	C>T	T214I	Missense	0.0734304
17004	nsp13	C>T	L256L	Silent	0.0734304
17249	nsp13	C>T	A338V	Missense	0.0734304
17427	nsp13	G>T	V397V	Silent	0.0734304
17884	nsp13	A>G	T550A	Missense	0.0734304
17977	nsp13	C>T	L581F	Missense	0.0734304
18167	nsp14	C>T	P43L	Missense	0.0734304
18508	nsp14	C>T	L157F	Missense	0.0734304
18568	nsp14	C>T	L177F	Missense	0.0734304
18744	nsp14	C>T	Y235Y	Silent	0.0734304
18859	nsp14	G>T	A274S	Missense	0.0734304
18907	nsp14	G>T	V290F	Missense	0.0734304
19060	nsp14	G>A	V341I	Missense	0.0734304
19072	nsp14	G>T	D345Y	Missense	0.0734304
19164	nsp14	C>T	D375D	Silent	0.0734304
19263	nsp14	C>T	N408N	Silent	0.0734304
19269	nsp14	C>T	N410N	Silent	0.0734304
19366	nsp14	C>T	P443S	Missense	0.0734304
19645	nsp15	G>T	V9F	Missense	0.0734304
20131	nsp15	G>T	A171S	Missense	0.0734304
20262	nsp15	A>G	L214L	Silent	0.0734304
21088	nsp16	G>T	D144Y	Missense	0.0734304
21146	nsp16	T>A	L163H	Missense	0.0734304
21161	nsp16	C>T	A168V	Missense	0.0734304
21191	nsp16	C>T	A178V	Missense	0.0734304
21551	nsp16	A>T	N298I	Missense	0.0734304
21637	S	C>T	P25P	Silent	0.0734304
21638	S	C>T	P26S	Missense	0.0734304
21648	S	C>T	T29I	Missense	0.0734304
21727	S	C>T	F55F	Silent	0.0734304
21846	S	C>T	T95I	Missense	0.0734304
21852	S	A>C	K97T	Missense	0.0734304
22021	S	G>T	M153I	Missense	0.0734304
22329	S	C>T	S256L	Missense	0.0734304
22624	S	C>T	N354N	Silent	0.0734304
22744	S	T>C	N394N	Silent	0.0734304
22825	S	T>C	Y421Y	Silent	0.0734304
22933	S	G>A	R457R	Silent	0.0734304
23155	S	T>C	T531T	Silent	0.0734304
23575	S	C>T	C671C	Silent	0.0734304
23598	S	A>G	N679S	Missense	0.0734304
24106	S	C>T	D848D	Silent	0.0734304
24274	S	T>C	Y904Y	Silent	0.0734304
24381	S	C>T	S940F	Missense	0.0734304
24400	S	A>T	G946G	Silent	0.0734304
24794	S	G>T	A1078S	Missense	0.0734304
24909	S	C>A	T1116N	Missense	0.0734304
24914	S	G>T	D1118Y	Missense	0.0734304
25096	S	C>T	N1178N	Silent	0.0734304
25186	S	G>T	Q1208H	Missense	0.0734304
25469	ORF3a	C>T	S26L	Missense	0.0734304
25494	ORF3a	G>T	T34T	Silent	0.0734304
25579	ORF3a	A>G	I63V	Missense	0.0734304
25647	ORF3a	G>T	L85F	Missense	0.0734304
25688	ORF3a	C>T	A99V	Missense	0.0734304
25708	ORF3a	C>T	L106F	Missense	0.0734304
25714	ORF3a	C>T	L108F	Missense	0.0734304
25726	ORF3a	G>T	V112F	Missense	0.0734304
25907	ORF3a	G>A	G172D	Missense	0.0734304
25913	ORF3a	G>A	G174D	Missense	0.0734304
26076	ORF3a	T>A	V228V	Silent	0.0734304
26111	ORF3a	C>T	P240L	Missense	0.0734304
26151	ORF3a	C>T	S253S	Silent	0.0734304
26208	ORF3a	C>T	S272S	Silent	0.0734304
26567	M	G>T	K15N	Missense	0.0734304
26907	M	C>G	L129V	Missense	0.0734304
26985	M	C>T	H155Y	Missense	0.0734304
26990	M	A>G	L156L	Silent	0.0734304
27143	M	C>T	N207N	Silent	0.0734304
27258	ORF6	G>T	M19I	Missense	0.0734304
27294	ORF6	C>T	Y31Y	Silent	0.0734304
27686	ORF7a	C>T	S98F	Missense	0.0734304
27741	ORF7a	C>T	L116L	Silent	0.0734304
27998	ORF8	C>T	D35D	Silent	0.0734304
28077	ORF8	G>A	V62M	Missense	0.0734304
28118	ORF8	T>C	D75D	Silent	0.0734304
28216	ORF8	T>C	F108S	Missense	0.0734304
28310	N	C>T	P13S	Missense	0.0734304
28368	N	G>A	R32H	Missense	0.0734304
28531	N	C>T	Y86Y	Silent	0.0734304
28628	N	G>T	A119S	Missense	0.0734304
28638	N	C>A	P122H	Missense	0.0734304
28681	N	G>T	E136D	Missense	0.0734304
28708	N	C>T	H145H	Silent	0.0734304
28739	N	G>T	A156S	Missense	0.0734304
28893	N	C>T	P207L	Missense	0.0734304
28942	N	G>A	L223L	Silent	0.0734304
29147	N	A>G	I292V	Missense	0.0734304
29194	N	T>C	F307F	Silent	0.0734304
29353	N	C>T	Y360Y	Silent	0.0734304
29370	N	C>G	T366R	Missense	0.0734304
29405	N	G>C	E378Q	Missense	0.0734304
29421	N	C>T	P383L	Missense	0.0734304
29530	N	C>T	A419A	Silent	0.0734304
454	nsp1	A>G	Q63Q	Silent	0.061192
526	nsp1	G>T	E87D	Missense	0.061192
556	nsp1	C>T	Y97Y	Silent	0.061192
625	nsp1	G>T	K120N	Missense	0.061192
626	nsp1	G>A	V121I	Missense	0.061192
680	nsp1	G>A	D139N	Missense	0.061192
832	nsp2	C>T	N9N	Silent	0.061192
871	nsp2	A>T	K22N	Missense	0.061192
900	nsp2	C>T	S32L	Missense	0.061192
920	nsp2	C>T	L39L	Silent	0.061192
1135	nsp2	G>T	K110N	Missense	0.061192
1157	nsp2	G>A	G118S	Missense	0.061192
1346	nsp2	C>A	P181T	Missense	0.061192
1407	nsp2	A>G	E201G	Missense	0.061192
1515	nsp2	A>G	H237R	Missense	0.061192
1555	nsp2	C>T	N250N	Silent	0.061192
1758	nsp2	C>T	A318V	Missense	0.061192
1878	nsp2	C>T	S358L	Missense	0.061192
1997	nsp2	C>T	L398L	Silent	0.061192
2062	nsp2	C>T	A419A	Silent	0.061192
2165	nsp2	A>G	K454E	Missense	0.061192
2197	nsp2	C>T	D464D	Silent	0.061192
2356	nsp2	A>C	G517G	Silent	0.061192
2459	nsp2	C>T	P552S	Missense	0.061192
2623	nsp2	C>T	N606N	Silent	0.061192
2668	nsp2	C>T	A621A	Silent	0.061192
2706	nsp2	C>T	T634I	Missense	0.061192
3046	nsp3	A>G	P109P	Silent	0.061192
3090	nsp3	A>T	E124V	Missense	0.061192
3141	nsp3	C>A	P141H	Missense	0.061192
3293	nsp3	C>T	P192S	Missense	0.061192
3327	nsp3	A>G	Q203R	Missense	0.061192
3487	nsp3	C>T	A256A	Silent	0.061192
3589	nsp3	C>T	H290H	Silent	0.061192
3653	nsp3	C>T	L312F	Missense	0.061192
3832	nsp3	C>T	S371S	Silent	0.061192
4125	nsp3	T>C	V469A	Missense	0.061192
4207	nsp3	G>T	A496A	Silent	0.061192
4320	nsp3	C>T	A534V	Missense	0.061192
4444	nsp3	G>T	V575V	Silent	0.061192
4714	nsp3	T>C	V665V	Silent	0.061192
4893	nsp3	C>T	T725I	Missense	0.061192
4897	nsp3	C>T	F726F	Silent	0.061192
4946	nsp3	T>G	S743A	Missense	0.061192
4960	nsp3	G>T	V747V	Silent	0.061192
5284	nsp3	C>T	N855N	Silent	0.061192
5290	nsp3	T>C	Y857Y	Silent	0.061192
5622	nsp3	C>T	P968L	Missense	0.061192
5654	nsp3	C>T	L979L	Silent	0.061192
5857	nsp3	G>A	T1046T	Silent	0.061192
5893	nsp3	C>T	T1058T	Silent	0.061192
6026	nsp3	C>T	P1103S	Missense	0.061192
6031	nsp3	C>T	N1104N	Silent	0.061192
6317	nsp3	C>T	P1200S	Missense	0.061192
6352	nsp3	G>A	K1211K	Silent	0.061192
6414	nsp3	A>G	E1232G	Missense	0.061192
6475	nsp3	A>C	E1252D	Missense	0.061192
6504	nsp3	C>A	A1262E	Missense	0.061192
6566	nsp3	G>A	D1283N	Missense	0.061192
6616	nsp3	A>G	L1299L	Silent	0.061192
6638	nsp3	C>T	H1307Y	Missense	0.061192
6949	nsp3	T>C	N1410N	Silent	0.061192
7100	nsp3	G>A	A1461T	Missense	0.061192
7104	nsp3	C>T	T1462I	Missense	0.061192
7688	nsp3	C>T	L1657L	Silent	0.061192
7732	nsp3	C>T	Y1671Y	Silent	0.061192
7815	nsp3	C>T	S1699F	Missense	0.061192
7869	nsp3	C>T	S1717L	Missense	0.061192
8031	nsp3	A>G	K1771R	Missense	0.061192
8139	nsp3	C>T	S1807F	Missense	0.061192
8240	nsp3	C>T	H1841Y	Missense	0.061192
8315	nsp3	A>G	T1866A	Missense	0.061192
8692	nsp4	C>T	Y46Y	Silent	0.061192
8829	nsp4	C>T	A92V	Missense	0.061192
8950	nsp4	C>T	I132I	Silent	0.061192
9170	nsp4	C>T	L206F	Missense	0.061192
9214	nsp4	C>T	Y220Y	Silent	0.061192
9278	nsp4	G>A	V242I	Missense	0.061192
9477	nsp4	T>A	F308Y	Missense	0.061192
9521	nsp4	C>A	L323I	Missense	0.061192
9854	nsp4	G>A	V434M	Missense	0.061192
10002	nsp4	C>T	S483F	Missense	0.061192
10030	nsp4	C>T	T492T	Silent	0.061192
10207	nsp5	C>T	N51N	Silent	0.061192
10265	nsp5	G>A	G71S	Missense	0.061192
10317	nsp5	A>G	K88R	Missense	0.061192
10377	nsp5	C>T	P108L	Missense	0.061192
10450	nsp5	C>T	P132P	Silent	0.061192
10456	nsp5	C>T	F134F	Silent	0.061192
10519	nsp5	C>T	D155D	Silent	0.061192
10523	nsp5	G>C	V157L	Missense	0.061192
10528	nsp5	T>C	S158S	Silent	0.061192
10617	nsp5	G>A	R188K	Missense	0.061192
10818	nsp5	C>T	A255V	Missense	0.061192
11412	nsp6	C>T	T147I	Missense	0.061192
11514	nsp6	C>T	T181I	Missense	0.061192
11704	nsp6	C>T	Y244Y	Silent	0.061192
11824	nsp6	C>T	I284I	Silent	0.061192
11941	nsp7	C>A	V33V	Silent	0.061192
12115	nsp8	C>T	S8S	Silent	0.061192
13006	nsp9	T>C	A107A	Silent	0.061192
13119	nsp10	C>T	A32V	Missense	0.061192
13180	nsp10	T>C	G52G	Silent	0.061192
13255	nsp10	C>T	C77C	Silent	0.061192
13446	nsp11	C>T	A2V	Missense	0.061192
13852	nsp12	A>C	N138H	Missense	0.061192
14199	nsp12	A>G	A253A	Silent	0.061192
14262	nsp12	C>T	D274D	Silent	0.061192
14931	nsp12	C>T	N497N	Silent	0.061192
15141	nsp12	C>T	T567T	Silent	0.061192
15253	nsp12	G>A	V605I	Missense	0.061192
15264	nsp12	T>C	D608D	Silent	0.061192
15368	nsp12	C>T	T643I	Missense	0.061192
15438	nsp12	G>T	M666I	Missense	0.061192
16173	nsp12	C>T	N911N	Silent	0.061192
16178	nsp12	C>T	S913L	Missense	0.061192
16200	nsp12	T>C	F920F	Silent	0.061192
16301	nsp13	G>A	R22K	Missense	0.061192
16935	nsp13	G>T	M233I	Missense	0.061192
16952	nsp13	C>T	T239I	Missense	0.061192
17172	nsp13	C>A	A312A	Silent	0.061192
17339	nsp13	C>T	A368V	Missense	0.061192
17410	nsp13	C>T	R392C	Missense	0.061192
17649	nsp13	C>T	C471C	Silent	0.061192
17939	nsp13	C>T	A568V	Missense	0.061192
18129	nsp14	C>T	D30D	Silent	0.061192
18246	nsp14	C>T	Y69Y	Silent	0.061192
18252	nsp14	C>T	N71N	Silent	0.061192
18432	nsp14	A>G	T131T	Silent	0.061192
18513	nsp14	T>C	P158P	Silent	0.061192
18651	nsp14	G>T	E204D	Missense	0.061192
18828	nsp14	C>T	V263V	Silent	0.061192
19011	nsp14	C>T	D324D	Silent	0.061192
19200	nsp14	C>T	C387C	Silent	0.061192
19215	nsp14	T>C	Y392Y	Silent	0.061192
19220	nsp14	C>T	A394V	Missense	0.061192
19311	nsp14	T>C	H424H	Silent	0.061192
19602	nsp14	C>T	N521N	Silent	0.061192
19662	nsp15	C>T	H14H	Silent	0.061192
19763	nsp15	C>T	T48I	Missense	0.061192
19895	nsp15	C>T	A92V	Missense	0.061192
20104	nsp15	C>T	L162F	Missense	0.061192
20431	nsp15	A>G	M271V	Missense	0.061192
21111	nsp16	T>C	T151T	Silent	0.061192
21641	S	G>T	A27S	Missense	0.061192
21656	S	T>C	F32L	Missense	0.061192
21668	S	G>A	V36I	Missense	0.061192
21718	S	G>A	Q52Q	Silent	0.061192
21793	S	G>A	K77K	Silent	0.061192
21824	S	G>C	D88H	Missense	0.061192
21940	S	T>C	V126V	Silent	0.061192
22054	S	T>C	N164N	Silent	0.061192
22093	S	G>T	M177I	Missense	0.061192
22101	S	A>T	E180V	Missense	0.061192
22103	S	G>A	G181R	Missense	0.061192
22320	S	A>G	D253G	Missense	0.061192
22993	S	C>T	S477S	Silent	0.061192
23012	S	G>A	E484K	Missense	0.061192
23114	S	C>T	L518L	Silent	0.061192
23170	S	C>T	N536N	Silent	0.061192
23481	S	C>T	S640F	Missense	0.061192
23487	S	T>G	V642G	Missense	0.061192
23518	S	G>A	G652G	Silent	0.061192
23625	S	C>T	A688V	Missense	0.061192
23638	S	C>T	I692I	Silent	0.061192
24082	S	C>T	C840C	Silent	0.061192
24199	S	G>T	A879A	Silent	0.061192
24795	S	C>T	A1078V	Missense	0.061192
25019	S	G>T	D1153Y	Missense	0.061192
25135	S	G>T	K1191N	Missense	0.061192
25268	S	T>A	C1236S	Missense	0.061192
25305	S	G>T	C1248F	Missense	0.061192
25318	S	C>T	S1252S	Silent	0.061192
25465	ORF3a	C>T	P25S	Missense	0.061192
25477	ORF3a	G>T	V29F	Missense	0.061192
25513	ORF3a	C>A	L41I	Missense	0.061192
25553	ORF3a	C>T	A54V	Missense	0.061192
25614	ORF3a	C>T	S74S	Silent	0.061192
25626	ORF3a	C>T	H78H	Silent	0.061192
25687	ORF3a	G>T	A99S	Missense	0.061192
25776	ORF3a	G>T	W128C	Missense	0.061192
25791	ORF3a	C>T	C133C	Silent	0.061192
25864	ORF3a	A>G	I158V	Missense	0.061192
25886	ORF3a	C>T	S165F	Missense	0.061192
25976	ORF3a	C>A	S195Y	Missense	0.061192
25979	ORF3a	G>T	G196V	Missense	0.061192
26058	ORF3a	C>T	D222D	Silent	0.061192
26102	ORF3a	T>C	V237A	Missense	0.061192
26124	ORF3a	C>T	V244V	Silent	0.061192
26305	E	C>G	L21V	Missense	0.061192
26828	M	G>T	L102L	Silent	0.061192
26912	M	C>T	T130T	Silent	0.061192
27074	M	G>T	S184S	Silent	0.061192
27247	ORF6	C>T	L16L	Silent	0.061192
27295	ORF6	A>G	I32V	Missense	0.061192
27437	ORF7a	G>T	C15F	Missense	0.061192
27459	ORF7a	G>T	E22D	Missense	0.061192
27478	ORF7a	G>T	V29L	Missense	0.061192
27494	ORF7a	C>A	P34H	Missense	0.061192
27549	ORF7a	C>T	N52N	Silent	0.061192
27659	ORF7a	G>T	R89I	Missense	0.061192
27901	ORF8	T>C	F3S	Missense	0.061192
27920	ORF8	C>T	I9I	Silent	0.061192
28000	ORF8	C>T	P36L	Missense	0.061192
28082	ORF8	T>C	D63D	Silent	0.061192
28280	N	G>C	D3H	Missense	0.061192
28281	N	A>T	D3V	Missense	0.061192
28282	N	T>A	D3E	Missense	0.061192
28432	N	C>T	F53F	Silent	0.061192
28453	N	C>T	G60G	Silent	0.061192
28539	N	G>T	R89I	Missense	0.061192
28541	N	G>T	A90S	Missense	0.061192
28744	N	C>T	I157I	Silent	0.061192
28806	N	G>T	G178V	Missense	0.061192
28836	N	C>T	S188L	Missense	0.061192
28853	N	T>G	S194A	Missense	0.061192
28863	N	C>T	S197L	Missense	0.061192
28880	N	A>G	R203G	Missense	0.061192
29140	N	G>A	Q289Q	Silent	0.061192
29218	N	C>T	F315F	Silent	0.061192
29366	N	C>T	P365S	Missense	0.061192
29449	N	G>T	V392V	Silent	0.061192
29477	N	G>T	D402Y	Missense	0.061192
29567	orf10	A>G	I4V	Missense	0.061192
29637	orf10	T>C	I27T	Missense	0.061192
29648	orf10	G>T	D31Y	Missense	0.061192
487	nsp1	G>A	S74S	Silent	0.0489536
521	nsp1	G>A	V86I	Missense	0.0489536
527	nsp1	C>T	L88L	Silent	0.0489536
614	nsp1	G>A	A117T	Missense	0.0489536
745	nsp1	C>T	N160N	Silent	0.0489536
761	nsp1	A>G	S166G	Missense	0.0489536
884	nsp2	C>T	R27C	Missense	0.0489536
1063	nsp2	C>T	F86F	Silent	0.0489536
1101	nsp2	C>T	S99F	Missense	0.0489536
1146	nsp2	A>G	D114G	Missense	0.0489536
1238	nsp2	C>T	H145Y	Missense	0.0489536
1326	nsp2	C>T	A174V	Missense	0.0489536
1387	nsp2	C>T	H194H	Silent	0.0489536
1403	nsp2	C>T	P200S	Missense	0.0489536
1415	nsp2	C>T	L204F	Missense	0.0489536
1426	nsp2	C>T	Y207Y	Silent	0.0489536
1437	nsp2	C>T	S211F	Missense	0.0489536
1444	nsp2	G>T	L213F	Missense	0.0489536
1482	nsp2	T>A	F226Y	Missense	0.0489536
1528	nsp2	C>T	A241A	Silent	0.0489536
1592	nsp2	T>C	S263P	Missense	0.0489536
1685	nsp2	G>A	A294T	Missense	0.0489536
1702	nsp2	T>C	S299S	Silent	0.0489536
1750	nsp2	T>C	D315D	Silent	0.0489536
1864	nsp2	T>C	L353L	Silent	0.0489536
2037	nsp2	C>T	A411V	Missense	0.0489536
2198	nsp2	G>A	G465S	Missense	0.0489536
2266	nsp2	T>C	C487C	Silent	0.0489536
2445	nsp2	C>T	T547I	Missense	0.0489536
2453	nsp2	C>T	L550F	Missense	0.0489536
2484	nsp2	T>C	I560T	Missense	0.0489536
2485	nsp2	C>T	I560I	Silent	0.0489536
2632	nsp2	G>T	M609I	Missense	0.0489536
2716	nsp2	C>T	G637G	Silent	0.0489536
2782	nsp3	G>T	V21V	Silent	0.0489536
2862	nsp3	C>T	T48I	Missense	0.0489536
3140	nsp3	C>T	P141S	Missense	0.0489536
3184	nsp3	A>G	E155E	Silent	0.0489536
3253	nsp3	C>T	D178D	Silent	0.0489536
3426	nsp3	C>T	P236L	Missense	0.0489536
3655	nsp3	T>C	L312L	Silent	0.0489536
3766	nsp3	T>C	D349D	Silent	0.0489536
3832	nsp3	C>A	S371R	Missense	0.0489536
4069	nsp3	C>T	A450A	Silent	0.0489536
4158	nsp3	C>T	A480V	Missense	0.0489536
4255	nsp3	G>A	P512P	Silent	0.0489536
4367	nsp3	C>A	L550I	Missense	0.0489536
4399	nsp3	G>T	M560I	Missense	0.0489536
4475	nsp3	C>T	R586C	Missense	0.0489536
4579	nsp3	T>A	L620L	Silent	0.0489536
4752	nsp3	C>T	T678I	Missense	0.0489536
4783	nsp3	A>G	S688S	Silent	0.0489536
4809	nsp3	C>T	S697F	Missense	0.0489536
4898	nsp3	C>T	H727Y	Missense	0.0489536
5170	nsp3	C>T	Y817Y	Silent	0.0489536
5185	nsp3	T>C	P822P	Silent	0.0489536
5301	nsp3	C>T	A861V	Missense	0.0489536
5548	nsp3	C>T	T943T	Silent	0.0489536
5629	nsp3	G>T	T970T	Silent	0.0489536
5649	nsp3	A>C	K977T	Missense	0.0489536
6070	nsp3	C>T	I1117I	Silent	0.0489536
6196	nsp3	C>T	P1159P	Silent	0.0489536
6352	nsp3	G>T	K1211N	Missense	0.0489536
6406	nsp3	C>T	V1229V	Silent	0.0489536
6449	nsp3	C>T	L1244F	Missense	0.0489536
6541	nsp3	C>T	H1274H	Silent	0.0489536
6624	nsp3	A>G	K1302R	Missense	0.0489536
6636	nsp3	C>T	T1306I	Missense	0.0489536
6705	nsp3	A>G	N1329S	Missense	0.0489536
6814	nsp3	T>C	T1365T	Silent	0.0489536
6861	nsp3	C>T	A1381V	Missense	0.0489536
7011	nsp3	C>T	A1431V	Missense	0.0489536
7039	nsp3	C>T	G1440G	Silent	0.0489536
7081	nsp3	C>T	N1454N	Silent	0.0489536
7145	nsp3	G>A	G1476S	Missense	0.0489536
7165	nsp3	C>T	T1482T	Silent	0.0489536
7173	nsp3	C>T	S1485F	Missense	0.0489536
7267	nsp3	C>T	F1516F	Silent	0.0489536
7609	nsp3	C>T	H1630H	Silent	0.0489536
7843	nsp3	C>T	N1708N	Silent	0.0489536
8078	nsp3	C>T	P1787S	Missense	0.0489536
8083	nsp3	G>T	M1788I	Missense	0.0489536
8175	nsp3	C>T	A1819V	Missense	0.0489536
8438	nsp3	C>T	L1907L	Silent	0.0489536
8827	nsp4	T>A	I91I	Silent	0.0489536
8956	nsp4	C>T	Y134Y	Silent	0.0489536
9050	nsp4	C>T	P166S	Missense	0.0489536
9298	nsp4	C>T	Y248Y	Silent	0.0489536
9438	nsp4	C>T	T295I	Missense	0.0489536
9518	nsp4	T>C	F322L	Missense	0.0489536
9526	nsp4	G>T	M324I	Missense	0.0489536
9565	nsp4	C>T	F337F	Silent	0.0489536
9685	nsp4	A>G	I377M	Missense	0.0489536
9802	nsp4	G>T	A416A	Silent	0.0489536
9857	nsp4	C>T	L435L	Silent	0.0489536
9936	nsp4	C>T	T461I	Missense	0.0489536
9943	nsp4	C>T	Y463Y	Silent	0.0489536
10036	nsp4	C>T	I494I	Silent	0.0489536
10153	nsp5	T>C	D33D	Silent	0.0489536
10202	nsp5	C>T	L50F	Missense	0.0489536
10396	nsp5	G>T	V114V	Silent	0.0489536
10448	nsp5	C>T	P132S	Missense	0.0489536
10537	nsp5	C>T	Y161Y	Silent	0.0489536
10579	nsp5	A>G	T175T	Silent	0.0489536
10632	nsp5	C>T	A193V	Missense	0.0489536
10638	nsp5	G>A	G195D	Missense	0.0489536
10641	nsp5	C>T	T196M	Missense	0.0489536
10753	nsp5	G>T	V233V	Silent	0.0489536
10870	nsp5	G>T	L272L	Silent	0.0489536
10881	nsp5	T>C	M276T	Missense	0.0489536
11003	nsp6	C>T	H11Y	Missense	0.0489536
11036	nsp6	C>T	L22F	Missense	0.0489536
11051	nsp6	C>G	Q27E	Missense	0.0489536
11222	nsp6	G>T	V84F	Missense	0.0489536
11245	nsp6	G>A	V91V	Silent	0.0489536
11308	nsp6	C>T	D112D	Silent	0.0489536
11416	nsp6	C>T	L148L	Silent	0.0489536
11557	nsp6	G>T	E195D	Missense	0.0489536
11595	nsp6	A>G	Q208R	Missense	0.0489536
11653	nsp6	C>T	L227L	Silent	0.0489536
11967	nsp7	C>T	A42V	Missense	0.0489536
12052	nsp7	G>T	K70N	Missense	0.0489536
12202	nsp8	G>T	K37N	Missense	0.0489536
12374	nsp8	C>T	L95F	Missense	0.0489536
12611	nsp8	A>G	M174V	Missense	0.0489536
12651	nsp8	C>T	T187I	Missense	0.0489536
12729	nsp9	C>T	A15V	Missense	0.0489536
12789	nsp9	C>T	T35I	Missense	0.0489536
12817	nsp9	G>A	L44L	Silent	0.0489536
12885	nsp9	C>T	T67I	Missense	0.0489536
12924	nsp9	C>T	P80L	Missense	0.0489536
13862	nsp12	C>T	T141I	Missense	0.0489536
13866	nsp12	A>T	L142F	Missense	0.0489536
14034	nsp12	T>A	N198K	Missense	0.0489536
14171	nsp12	T>C	I244T	Missense	0.0489536
14184	nsp12	C>T	T248T	Silent	0.0489536
14225	nsp12	C>T	T262I	Missense	0.0489536
14604	nsp12	A>G	L388L	Silent	0.0489536
14712	nsp12	G>T	V424V	Silent	0.0489536
14874	nsp12	G>T	K478N	Missense	0.0489536
15016	nsp12	G>T	A526S	Missense	0.0489536
15017	nsp12	C>T	A526V	Missense	0.0489536
15277	nsp12	C>T	H613Y	Missense	0.0489536
15352	nsp12	C>T	L638F	Missense	0.0489536
15451	nsp12	G>A	G671S	Missense	0.0489536
15489	nsp12	A>G	G683G	Silent	0.0489536
15540	nsp12	C>T	V700V	Silent	0.0489536
15613	nsp12	C>T	H725Y	Missense	0.0489536
16084	nsp12	C>T	H882Y	Missense	0.0489536
16332	nsp13	C>T	D32D	Silent	0.0489536
16375	nsp13	C>T	P47S	Missense	0.0489536
16386	nsp13	C>T	C50C	Silent	0.0489536
16387	nsp13	A>T	N51Y	Missense	0.0489536
16455	nsp13	A>C	K73N	Missense	0.0489536
16466	nsp13	C>T	P77L	Missense	0.0489536
16468	nsp13	C>T	P78S	Missense	0.0489536
16563	nsp13	T>C	I109I	Silent	0.0489536
16708	nsp13	C>G	L158V	Missense	0.0489536
16716	nsp13	C>T	D160D	Silent	0.0489536
16839	nsp13	A>G	E201E	Silent	0.0489536
16901	nsp13	G>A	G222D	Missense	0.0489536
16975	nsp13	G>T	V247F	Missense	0.0489536
17002	nsp13	C>T	L256F	Missense	0.0489536
17135	nsp13	C>T	P300L	Missense	0.0489536
17278	nsp13	G>T	V348L	Missense	0.0489536
17280	nsp13	G>T	V348V	Silent	0.0489536
17285	nsp13	C>T	S350L	Missense	0.0489536
17334	nsp13	G>A	T366T	Silent	0.0489536
17407	nsp13	T>C	L391L	Silent	0.0489536
17607	nsp13	T>C	Y457Y	Silent	0.0489536
17658	nsp13	G>T	M474I	Missense	0.0489536
17673	nsp13	T>C	V479V	Silent	0.0489536
17964	nsp13	G>T	M576I	Missense	0.0489536
18144	nsp14	T>C	T35T	Silent	0.0489536
18312	nsp14	C>T	V91V	Silent	0.0489536
18647	nsp14	C>T	P203L	Missense	0.0489536
18657	nsp14	C>T	T206T	Silent	0.0489536
18803	nsp14	G>T	S255I	Missense	0.0489536
18888	nsp14	C>T	H283H	Silent	0.0489536
18928	nsp14	C>T	P297S	Missense	0.0489536
19118	nsp14	C>T	A360V	Missense	0.0489536
19174	nsp14	G>T	D379Y	Missense	0.0489536
19180	nsp14	G>T	V381L	Missense	0.0489536
19656	nsp15	G>A	K12K	Silent	0.0489536
19732	nsp15	G>T	V38F	Missense	0.0489536
19962	nsp15	G>T	T114T	Silent	0.0489536
20032	nsp15	C>T	R138C	Missense	0.0489536
20060	nsp15	G>T	S147I	Missense	0.0489536
20503	nsp15	A>G	I295V	Missense	0.0489536
20670	nsp16	G>A	A4A	Silent	0.0489536
20740	nsp16	C>A	Q28K	Missense	0.0489536
20799	nsp16	T>C	Y47Y	Silent	0.0489536
20892	nsp16	T>A	V78V	Silent	0.0489536
20930	nsp16	C>T	T91M	Missense	0.0489536
21108	nsp16	C>T	F150F	Silent	0.0489536
21330	nsp16	G>T	M224I	Missense	0.0489536
21571	S	T>G	V3V	Silent	0.0489536
21724	S	G>C	L54F	Missense	0.0489536
21830	S	G>T	V90F	Missense	0.0489536
21911	S	C>T	L117L	Silent	0.0489536
21968	S	T>G	C136G	Missense	0.0489536
21995	S	T>C	Y145H	Missense	0.0489536
22003	S	A>G	K147K	Silent	0.0489536
22213	S	T>C	P217P	Silent	0.0489536
22281	S	C>T	T240I	Missense	0.0489536
22289	S	G>T	A243S	Missense	0.0489536
22332	S	G>A	G257D	Missense	0.0489536
22438	S	A>T	A292A	Silent	0.0489536
22477	S	C>T	S305S	Silent	0.0489536
22487	S	G>C	E309Q	Missense	0.0489536
22550	S	C>T	P330S	Missense	0.0489536
22597	S	C>T	T345T	Silent	0.0489536
22687	S	C>T	S375S	Silent	0.0489536
22747	S	C>T	V395V	Silent	0.0489536
22992	S	G>A	S477N	Missense	0.0489536
23113	S	T>C	L517L	Silent	0.0489536
23202	S	C>T	T547I	Missense	0.0489536
23236	S	G>T	K558N	Missense	0.0489536
23271	S	C>T	A570V	Missense	0.0489536
23282	S	G>T	D574Y	Missense	0.0489536
23501	S	G>T	A647S	Missense	0.0489536
23551	S	C>T	D663D	Silent	0.0489536
23673	S	C>T	S704L	Missense	0.0489536
23701	S	C>T	A713A	Silent	0.0489536
23802	S	C>T	T747I	Missense	0.0489536
23868	S	G>T	G769V	Missense	0.0489536
24023	S	C>T	L821L	Silent	0.0489536
24099	S	C>T	A846V	Missense	0.0489536
24124	S	G>T	K854N	Missense	0.0489536
24358	S	C>A	G932G	Silent	0.0489536
24376	S	T>C	L938L	Silent	0.0489536
24863	S	C>T	H1101Y	Missense	0.0489536
24883	S	G>T	R1107S	Missense	0.0489536
24933	S	G>T	G1124V	Missense	0.0489536
24993	S	A>C	E1144A	Missense	0.0489536
25000	S	C>T	D1146D	Silent	0.0489536
25105	S	A>G	K1181K	Silent	0.0489536
25218	S	G>T	G1219V	Missense	0.0489536
25234	S	G>A	L1224L	Silent	0.0489536
25340	S	G>T	D1260Y	Missense	0.0489536
25427	ORF3a	C>T	T12I	Missense	0.0489536
25455	ORF3a	G>T	K21N	Missense	0.0489536
25463	ORF3a	C>T	T24I	Missense	0.0489536
25471	ORF3a	G>T	D27Y	Missense	0.0489536
25487	ORF3a	C>T	T32I	Missense	0.0489536
25517	ORF3a	C>T	P42L	Missense	0.0489536
25538	ORF3a	G>T	G49V	Missense	0.0489536
25641	ORF3a	G>C	L83F	Missense	0.0489536
25701	ORF3a	C>T	A103A	Silent	0.0489536
25728	ORF3a	C>T	V112V	Silent	0.0489536
25775	ORF3a	G>T	W128L	Missense	0.0489536
25777	ORF3a	C>T	L129F	Missense	0.0489536
25854	ORF3a	C>T	Y154Y	Silent	0.0489536
25889	ORF3a	C>T	S166L	Missense	0.0489536
25969	ORF3a	T>C	W193R	Missense	0.0489536
25996	ORF3a	G>T	V202L	Missense	0.0489536
26313	E	C>T	F23F	Silent	0.0489536
26461	E	C>T	L73F	Missense	0.0489536
26527	M	C>T	A2V	Missense	0.0489536
26530	M	A>G	D3G	Missense	0.0489536
26549	M	C>T	T9T	Silent	0.0489536
26753	M	C>T	T77T	Silent	0.0489536
26849	M	G>T	M109I	Missense	0.0489536
26951	M	G>T	V143V	Silent	0.0489536
27014	M	G>T	L164L	Silent	0.0489536
27228	ORF6	T>A	V9V	Silent	0.0489536
27253	ORF6	A>G	I18V	Missense	0.0489536
27382	ORF6	G>C	D61H	Missense	0.0489536
27434	ORF7a	C>T	T14I	Missense	0.0489536
27476	ORF7a	C>T	T28I	Missense	0.0489536
27597	ORF7a	T>C	P68P	Silent	0.0489536
27598	ORF7a	G>A	D69N	Missense	0.0489536
27670	ORF7a	G>T	V93F	Missense	0.0489536
27679	ORF7a	C>T	L96F	Missense	0.0489536
27697	ORF7a	C>T	L102F	Missense	0.0489536
27769	ORF7b	C>T	S5L	Missense	0.0489536
27916	ORF8	G>T	G8V	Missense	0.0489536
27924	ORF8	A>G	T11A	Missense	0.0489536
27944	ORF8	C>T	H17H	Silent	0.0489536
27999	ORF8	C>T	P36S	Missense	0.0489536
28027	ORF8	G>C	W45S	Missense	0.0489536
28027	ORF8	G>T	W45L	Missense	0.0489536
28029	ORF8	T>C	Y46H	Missense	0.0489536
28079	ORF8	G>T	V62V	Silent	0.0489536
28095	ORF8	A>T	K68O	Missense	0.0489536
28108	ORF8	A>T	Q72L	Missense	0.0489536
28134	ORF8	G>A	V81I	Missense	0.0489536
28158	ORF8	A>T	N89Y	Missense	0.0489536
28290	N	C>T	P6L	Missense	0.0489536
28307	N	G>A	A12T	Missense	0.0489536
28325	N	G>T	G18C	Missense	0.0489536
28389	N	A>T	Q39L	Missense	0.0489536
28401	N	A>G	Q43R	Missense	0.0489536
28487	N	G>A	V72I	Missense	0.0489536
28651	N	C>T	N126N	Silent	0.0489536
28703	N	G>C	D144H	Missense	0.0489536
28705	N	T>C	D144D	Silent	0.0489536
28770	N	C>T	T166I	Missense	0.0489536
28779	N	A>G	K169R	Missense	0.0489536
28798	N	G>A	G175G	Silent	0.0489536
28827	N	G>T	R185L	Missense	0.0489536
28857	N	G>T	R195I	Missense	0.0489536
28866	N	C>T	T198I	Missense	0.0489536
28910	N	A>T	N213Y	Missense	0.0489536
28915	N	C>T	G214G	Silent	0.0489536
28924	N	T>C	A217A	Silent	0.0489536
28932	N	C>T	A220V	Missense	0.0489536
29025	N	C>T	A251V	Missense	0.0489536
29081	N	G>T	V270L	Missense	0.0489536
29227	N	G>T	S318S	Silent	0.0489536
29284	N	C>T	I337I	Silent	0.0489536
29288	N	T>C	L339L	Silent	0.0489536
29367	N	C>T	P365L	Missense	0.0489536
29369	N	A>C	T366P	Missense	0.0489536
29431	N	G>T	Q386H	Missense	0.0489536
29440	N	G>T	Q389H	Missense	0.0489536
29451	N	C>T	T393I	Missense	0.0489536
29659	orf10	C>T	N34N	Silent	0.0489536
271	nsp1	G>T	E2D	Missense	0.0367152
283	nsp1	T>C	P6P	Silent	0.0367152
334	nsp1	T>C	V23V	Silent	0.0367152
347	nsp1	G>A	V28I	Missense	0.0367152
373	nsp1	G>A	E36E	Silent	0.0367152
398	nsp1	C>T	H45Y	Missense	0.0367152
431	nsp1	G>T	V56F	Missense	0.0367152
509	nsp1	G>A	G82S	Missense	0.0367152
521	nsp1	G>T	V86F	Missense	0.0367152
539	nsp1	C>T	L92F	Missense	0.0367152
541	nsp1	C>T	L92L	Silent	0.0367152
652	nsp1	A>T	K129N	Missense	0.0367152
703	nsp1	C>T	G146G	Silent	0.0367152
704	nsp1	G>A	D147N	Missense	0.0367152
806	nsp2	G>A	A1T	Missense	0.0367152
841	nsp2	C>T	G12G	Silent	0.0367152
862	nsp2	G>T	E19D	Missense	0.0367152
875	nsp2	C>T	L24F	Missense	0.0367152
903	nsp2	G>T	C33F	Missense	0.0367152
934	nsp2	C>T	D43D	Silent	0.0367152
1076	nsp2	C>T	P91S	Missense	0.0367152
1117	nsp2	T>C	I104I	Silent	0.0367152
1181	nsp2	G>T	V126F	Missense	0.0367152
1188	nsp2	C>T	S128L	Missense	0.0367152
1213	nsp2	C>T	C136C	Silent	0.0367152
1263	nsp2	C>T	T153M	Missense	0.0367152
1274	nsp2	G>T	V157F	Missense	0.0367152
1302	nsp2	C>T	T166I	Missense	0.0367152
1306	nsp2	G>T	E167D	Missense	0.0367152
1314	nsp2	C>T	T170I	Missense	0.0367152
1334	nsp2	T>A	C177S	Missense	0.0367152
1392	nsp2	C>T	S196L	Missense	0.0367152
1473	nsp2	C>T	T223I	Missense	0.0367152
1545	nsp2	C>T	A247V	Missense	0.0367152
1550	nsp2	G>A	A249T	Missense	0.0367152
1622	nsp2	A>G	I273V	Missense	0.0367152
1715	nsp2	A>C	T304P	Missense	0.0367152
1729	nsp2	G>A	V308V	Silent	0.0367152
1734	nsp2	C>T	T310I	Missense	0.0367152
1812	nsp2	C>T	A336V	Missense	0.0367152
1926	nsp2	C>T	T374I	Missense	0.0367152
1929	nsp2	C>T	A375V	Missense	0.0367152
2001	nsp2	G>A	R399K	Missense	0.0367152
2015	nsp2	A>G	M404V	Missense	0.0367152
2061	nsp2	C>T	A419V	Missense	0.0367152
2149	nsp2	T>C	L448L	Silent	0.0367152
2189	nsp2	C>T	L462F	Missense	0.0367152
2251	nsp2	A>G	G482G	Silent	0.0367152
2356	nsp2	A>G	G517G	Silent	0.0367152
2375	nsp2	A>C	N524H	Missense	0.0367152
2398	nsp2	G>A	T531T	Silent	0.0367152
2406	nsp2	A>G	K534R	Missense	0.0367152
2447	nsp2	G>A	G548S	Missense	0.0367152
2455	nsp2	C>T	L550L	Silent	0.0367152
2491	nsp2	A>G	L562L	Silent	0.0367152
2508	nsp2	C>T	P568L	Missense	0.0367152
2626	nsp2	G>A	G607G	Silent	0.0367152
2676	nsp2	C>T	P624L	Missense	0.0367152
2902	nsp3	C>T	V61V	Silent	0.0367152
3045	nsp3	C>T	P109L	Missense	0.0367152
3049	nsp3	T>G	D110E	Missense	0.0367152
3052	nsp3	G>A	E111E	Silent	0.0367152
3090	nsp3	A>G	E124G	Missense	0.0367152
3122	nsp3	G>T	D135Y	Missense	0.0367152
3403	nsp3	G>T	V228V	Silent	0.0367152
3418	nsp3	G>T	K233N	Missense	0.0367152
3450	nsp3	A>G	N244S	Missense	0.0367152
3503	nsp3	A>G	N262D	Missense	0.0367152
3559	nsp3	A>G	K280K	Silent	0.0367152
3717	nsp3	C>T	A333V	Missense	0.0367152
3735	nsp3	A>G	D339G	Missense	0.0367152
3772	nsp3	T>C	V351V	Silent	0.0367152
3794	nsp3	G>A	V359I	Missense	0.0367152
3874	nsp3	C>T	I385I	Silent	0.0367152
3923	nsp3	C>T	P402S	Missense	0.0367152
3964	nsp3	A>C	K415N	Missense	0.0367152
3992	nsp3	C>T	L425L	Silent	0.0367152
4002	nsp3	C>T	T428I	Missense	0.0367152
4144	nsp3	G>T	E475D	Missense	0.0367152
4202	nsp3	C>T	L495L	Silent	0.0367152
4230	nsp3	C>A	T504K	Missense	0.0367152
4288	nsp3	G>A	E523E	Silent	0.0367152
4288	nsp3	G>T	E523D	Missense	0.0367152
4321	nsp3	C>T	A534A	Silent	0.0367152
4386	nsp3	A>G	N556S	Missense	0.0367152
4754	nsp3	C>T	P679S	Missense	0.0367152
4755	nsp3	C>T	P679L	Missense	0.0367152
4764	nsp3	A>G	H682R	Missense	0.0367152
4891	nsp3	C>T	T724T	Silent	0.0367152
5005	nsp3	C>T	H762H	Silent	0.0367152
5020	nsp3	C>T	D767D	Silent	0.0367152
5031	nsp3	C>T	T771I	Missense	0.0367152
[truncated: 4,347 more rows]

## Sheet: AllMutations_2021
coordinate	protein	snv	amino_acid_change	is.missense	frequency_percentage
23403	S	A>G	D614G	missense	99.8899
3037	nsp3	C>T	F106F	silent	99.7003
14408	nsp12	C>T	P323L	missense	99.4495
25563	ORF3a	G>T	Q57H	missense	63.3889
1059	nsp2	C>T	T85I	missense	62.2848
27964	ORF8	C>T	S24L	missense	44.9977
10319	nsp5	C>T	L89F	missense	44.7102
28869	N	C>T	P199L	missense	43.9394
28472	N	C>T	P67S	missense	43.6061
18424	nsp14	A>G	N129D	missense	43.5479
25907	ORF3a	G>T	G172V	missense	43.392
21304	nsp16	C>T	R216C	missense	40.5689
28881	N	G>A	R203K	missense	26.4322
28882	N	G>A	R203R	silent	26.2242
28883	N	G>C	G204R	missense	26.2211
23604	S	C>A	P681H	missense	25.4993
14805	nsp12	C>T	Y455Y	silent	21.2051
8083	nsp3	G>A	M1788I	missense	20.9298
23063	S	A>T	N501Y	missense	17.0087
21766	S	A>C	I68I	silent	16.7304
23709	S	C>T	T716I	missense	16.0086
28977	N	C>T	S235F	missense	16.0024
14676	nsp12	C>T	P412P	silent	15.8862
3267	nsp3	C>T	T183I	missense	15.8587
913	nsp2	C>T	S36S	silent	15.8495
28048	ORF8	G>T	R52I	missense	15.8128
27972	ORF8	C>T	Q27O	missense	15.8067
16176	nsp12	T>C	T912T	silent	15.8006
24914	S	G>C	D1118H	missense	15.7975
23271	S	C>A	A570D	missense	15.7914
5986	nsp3	C>T	F1089F	silent	15.7822
24506	S	T>G	S982A	missense	15.7822
5388	nsp3	C>A	A890D	missense	15.7516
28111	ORF8	A>G	Y73C	missense	15.7364
6954	nsp3	T>C	I1412T	missense	15.718
15279	nsp12	C>T	H613H	silent	15.6079
28282	N	T>A	D3E	missense	15.403
28281	N	A>T	D3V	missense	15.3999
28280	N	G>C	D3H	missense	15.3938
28887	N	C>T	T205I	missense	12.4576
26681	M	C>T	F53F	silent	11.0292
29402	N	G>T	D377Y	missense	10.8304
22917	S	T>G	L452R	missense	10.7478
17014	nsp13	G>T	D260Y	missense	10.1759
21600	S	G>T	S13I	missense	10.0963
22018	S	G>T	W152C	missense	10.0811
20268	nsp15	A>G	L216L	silent	9.12372
28854	N	C>T	S194L	missense	9.0809
29362	N	C>T	F363F	silent	8.70775
28095	ORF8	A>T	K68O	missense	7.5455
12878	nsp9	A>G	I65V	missense	7.01942
2395	nsp2	C>T	V530V	silent	6.99801
2597	nsp2	T>C	L598L	silent	6.98272
24349	S	T>C	S929S	silent	6.98272
19839	nsp15	T>C	N73N	silent	6.94907
17615	nsp13	A>G	K460R	missense	6.78391
8947	nsp4	C>T	N131N	silent	6.67686
12100	nsp8	C>T	A3A	silent	6.67074
14120	nsp12	C>T	P227L	missense	6.61263
2110	nsp2	C>T	N435N	silent	6.57899
10029	nsp4	C>T	T492I	missense	6.14773
23756	S	A>G	T732A	missense	5.89693
21137	nsp16	A>G	K160R	missense	5.44426
23593	S	G>T	Q677H	missense	5.44426
3140	nsp3	C>T	P141S	missense	5.36779
21306	nsp16	C>T	R216R	silent	5.25768
12789	nsp9	C>T	T35I	missense	5.23627
11117	nsp6	A>G	I49V	missense	5.1904
10954	nsp5	C>T	C300C	silent	5.15981
28975	N	G>T	M234I	missense	5.13534
29197	N	C>T	A308A	silent	5.13228
15720	nsp12	C>T	D760D	silent	4.97935
22995	S	C>A	T478K	missense	4.93042
12162	nsp8	A>G	Q24R	missense	4.92736
25135	S	G>T	K1191N	missense	4.77749
18131	nsp14	C>T	T31I	missense	4.05261
22255	S	A>T	I231I	silent	3.78039
1927	nsp2	T>C	T374T	silent	3.77734
7042	nsp3	G>T	M1441I	missense	3.66723
26060	ORF3a	C>T	T223I	missense	3.59994
21575	S	C>T	L5F	missense	3.59076
29445	N	C>T	T391I	missense	3.58159
7348	nsp3	T>A	N1543K	missense	3.53877
9928	nsp4	G>T	M458I	missense	3.29714
16394	nsp13	C>T	P53L	missense	3.26655
8140	nsp3	C>T	S1807S	silent	3.15339
9738	nsp4	G>C	S395T	missense	3.15033
13713	nsp12	G>A	K91K	silent	3.13809
24076	S	T>C	G838G	silent	3.07081
9085	nsp4	A>G	E177E	silent	2.95764
11083	nsp6	G>T	L37F	missense	2.74354
10741	nsp5	C>T	D229D	silent	2.71907
21811	S	C>A	V83V	silent	2.61202
11451	nsp6	A>G	Q160R	missense	2.60284
28191	ORF8	G>T	V100L	missense	2.59673
29194	N	T>C	F307F	silent	2.55391
23592	S	A>C	Q677P	missense	2.50803
29377	N	T>A	P368P	silent	2.45909
23012	S	G>A	E484K	missense	2.41015
19390	nsp14	C>T	P451S	missense	2.3918
29266	N	G>A	L331L	silent	2.38874
6441	nsp3	A>G	K1241R	missense	2.34592
29422	N	G>T	P383P	silent	2.33063
2258	nsp2	G>A	V485I	missense	2.2297
1738	nsp2	G>T	V311V	silent	2.15018
8264	nsp3	G>T	G1849C	missense	2.14406
15766	nsp12	G>T	V776L	missense	2.12571
9204	nsp4	A>G	D217G	missense	2.11653
18538	nsp14	G>T	V167L	missense	2.11041
29439	N	A>T	Q389L	missense	2.10736
25930	ORF3a	T>C	S180P	missense	2.09818
6618	nsp3	G>A	G1300D	missense	2.09206
10195	nsp5	A>G	E47E	silent	2.08289
28075	ORF8	G>T	C61F	missense	2.07983
28087	ORF8	C>T	A65V	missense	2.02783
10323	nsp5	A>G	K90R	missense	2.01254
12525	nsp8	C>T	T145I	missense	1.98195
4900	nsp3	C>T	H727H	silent	1.97278
25844	ORF3a	C>T	T151I	missense	1.8902
28253	ORF8	C>T	F120F	silent	1.8749
7984	nsp3	T>C	D1755D	silent	1.82291
29405	N	G>C	E378Q	missense	1.79844
11417	nsp6	G>T	V149F	missense	1.78926
5869	nsp3	C>T	Y1050Y	silent	1.76174
683	nsp1	C>T	L140L	silent	1.7495
19974	nsp15	A>G	P118P	silent	1.7495
23064	S	A>C	N501T	missense	1.73115
13119	nsp10	C>T	A32V	missense	1.72809
5497	nsp3	C>T	C926C	silent	1.68527
23155	S	T>C	T531T	silent	1.68527
16887	nsp13	C>T	Y217Y	silent	1.63939
3231	nsp3	G>T	G171V	missense	1.63328
21364	nsp16	C>T	P236S	missense	1.6241
28890	N	C>T	S206F	missense	1.61798
23533	S	C>T	N657N	silent	1.61187
6796	nsp3	A>G	L1359L	silent	1.60269
28677	N	C>T	T135I	missense	1.54152
12850	nsp9	A>G	R55R	silent	1.52929
29095	N	C>T	F274F	silent	1.52317
936	nsp2	C>T	T44I	missense	1.51705
1578	nsp2	T>C	V258A	missense	1.45894
21614	S	C>T	L18F	missense	1.45588
28877	N	A>T	S202C	missense	1.44059
21305	nsp16	G>A	R216H	missense	1.43141
18555	nsp14	C>T	D172D	silent	1.41306
21304	nsp16	C>A	R216S	missense	1.40388
7833	nsp3	A>C	N1705T	missense	1.38859
28300	N	G>T	Q9H	missense	1.35189
7299	nsp3	C>T	A1527V	missense	1.3366
3817	nsp3	C>T	D366D	silent	1.31519
23593	S	G>C	Q677H	missense	1.29683
27920	ORF8	C>T	I9I	silent	1.28154
20163	nsp15	A>G	K181K	silent	1.27848
25088	S	G>T	V1176F	missense	1.27848
26305	E	C>G	L21V	missense	1.27542
15253	nsp12	G>A	V605I	missense	1.27237
22597	S	C>T	T345T	silent	1.23872
1942	nsp2	G>T	V379V	silent	1.23566
28893	N	C>T	P207L	missense	1.22955
3411	nsp3	C>T	A231V	missense	1.22649
11824	nsp6	C>T	I284I	silent	1.22343
12053	nsp7	C>T	L71F	missense	1.22037
29384	N	G>T	D371Y	missense	1.20814
19180	nsp14	G>T	V381L	missense	1.1959
21638	S	C>T	P26S	missense	1.1959
12473	nsp8	C>T	L128L	silent	1.18673
3871	nsp3	G>T	K384N	missense	1.18367
15096	nsp12	T>C	N552N	silent	1.17755
13201	nsp10	G>T	P59P	silent	1.16226
25437	ORF3a	G>T	L15F	missense	1.15614
13019	nsp9	C>T	L112L	silent	1.15308
21846	S	C>T	T95I	missense	1.13473
21302	nsp16	C>T	P215L	missense	1.11944
28628	N	G>T	A119S	missense	1.11944
5011	nsp3	A>C	Q764H	missense	1.1072
11956	nsp7	C>T	D38D	silent	1.0705
25855	ORF3a	G>T	D155Y	missense	1.06438
28254	ORF8	A>T	I121F	missense	1.06438
25521	ORF3a	C>T	F43F	silent	1.05215
17550	nsp13	C>T	L438L	silent	1.04603
25244	S	G>T	V1228L	missense	1.04297
27925	ORF8	C>T	T11I	missense	1.04297
21203	nsp16	A>G	K182R	missense	1.03991
28892	N	C>T	P207S	missense	1.03991
22335	S	G>T	W258L	missense	1.0338
25517	ORF3a	C>T	P42L	missense	1.02768
27752	ORF7a	C>T	T120I	missense	1.02462
1912	nsp2	C>T	S369S	silent	1.00933
25913	ORF3a	G>A	G174D	missense	1.00933
9867	nsp4	T>C	L438P	missense	1.00627
19872	nsp15	G>T	V84V	silent	1.00627
4202	nsp3	C>T	L495L	silent	0.972626
28311	N	C>T	P13L	missense	0.969567
8603	nsp4	T>C	F17L	missense	0.966509
10641	nsp5	C>T	T196M	missense	0.954274
28256	ORF8	C>T	I121I	silent	0.954274
29227	N	G>T	S318S	silent	0.951216
28878	N	G>C	S202T	missense	0.948157
16748	nsp13	A>G	K171R	missense	0.94204
3261	nsp3	C>T	T181I	missense	0.932864
3486	nsp3	C>T	A256V	missense	0.929806
12488	nsp8	C>T	P133S	missense	0.908396
21088	nsp16	G>T	D144Y	missense	0.896161
15738	nsp12	C>T	F766F	silent	0.886986
17259	nsp13	G>T	E341D	missense	0.87781
28255	ORF8	T>C	I121T	missense	0.871693
10667	nsp5	T>G	L205V	missense	0.868634
12964	nsp9	A>G	G93G	silent	0.862517
11782	nsp6	A>G	K270K	silent	0.847224
11750	nsp6	C>T	L260F	missense	0.844166
23120	S	G>T	A520S	missense	0.844166
26148	ORF3a	A>G	S252S	silent	0.841107
27687	ORF7a	T>C	S98S	silent	0.841107
23042	S	T>C	S494P	missense	0.838049
23758	S	C>T	T732T	silent	0.838049
25904	ORF3a	C>T	S171L	missense	0.838049
25714	ORF3a	C>T	L108F	missense	0.83499
27942	ORF8	C>T	H17Y	missense	0.819697
5512	nsp3	C>T	N931N	silent	0.81358
29254	N	G>T	S327S	silent	0.81358
15960	nsp12	C>T	A840A	silent	0.807463
23191	S	C>T	F543F	silent	0.807463
28975	N	G>A	M234I	missense	0.801346
18348	nsp14	C>T	T103T	silent	0.798287
27384	ORF6	T>C	D61D	silent	0.798287
7834	nsp3	C>T	N1705N	silent	0.795229
29527	N	G>T	Q418H	missense	0.782994
4551	nsp3	C>T	T611I	missense	0.779936
11572	nsp6	C>T	F200F	silent	0.773819
1358	nsp2	G>A	V185I	missense	0.77076
20262	nsp15	A>G	L214L	silent	0.767701
18486	nsp14	C>T	L149L	silent	0.764643
23756	S	A>T	T732S	missense	0.764643
21757	S	C>T	F65F	silent	0.761584
21974	S	G>T	D138Y	missense	0.761584
12519	nsp8	A>G	D143G	missense	0.758526
7420	nsp3	C>T	I1567I	silent	0.755467
22320	S	A>G	D253G	missense	0.755467
6196	nsp3	C>T	P1159P	silent	0.74935
21390	nsp16	A>G	L244L	silent	0.746291
26828	M	G>T	L102L	silent	0.746291
23900	S	G>C	E780Q	missense	0.743233
12708	nsp9	C>T	A8V	missense	0.740174
23664	S	C>T	A701V	missense	0.737116
26801	M	C>T	L93L	silent	0.737116
7303	nsp3	C>T	I1528I	silent	0.730999
19684	nsp15	G>T	V22L	missense	0.730999
26735	M	C>T	Y71Y	silent	0.730999
3259	nsp3	G>T	Q180H	missense	0.72794
12484	nsp8	C>T	V131V	silent	0.72794
18255	nsp14	G>T	M72I	missense	0.724881
27923	ORF8	C>T	I10I	silent	0.721823
17122	nsp13	G>T	A296S	missense	0.715706
17678	nsp13	C>T	T481M	missense	0.715706
27074	M	G>T	S184S	silent	0.715706
27879	ORF7b	C>T	H42Y	missense	0.715706
18877	nsp14	C>T	L280L	silent	0.712647
10789	nsp5	C>T	D245D	silent	0.709589
19524	nsp14	C>T	L495L	silent	0.70653
9891	nsp4	C>T	A446V	missense	0.703471
28842	N	G>T	S190I	missense	0.703471
4444	nsp3	G>T	V575V	silent	0.700413
26775	M	G>T	A85S	missense	0.700413
12439	nsp8	C>T	P116P	silent	0.697354
10030	nsp4	C>T	T492T	silent	0.694296
20762	nsp16	C>T	T35I	missense	0.694296
29370	N	C>T	T366I	missense	0.694296
6492	nsp3	T>C	I1258T	missense	0.691237
17478	nsp13	G>A	K414K	silent	0.691237
19881	nsp15	C>T	D87D	silent	0.691237
18744	nsp14	C>T	Y235Y	silent	0.688179
9430	nsp4	C>T	I292I	silent	0.682061
5040	nsp3	A>G	Q774R	missense	0.672886
12049	nsp7	C>T	N69N	silent	0.672886
29513	N	G>T	A414S	missense	0.672886
9803	nsp4	C>T	L417L	silent	0.669827
13138	nsp10	C>T	I38I	silent	0.669827
16500	nsp13	A>C	Q88H	missense	0.669827
16694	nsp13	C>T	T153I	missense	0.669827
8389	nsp3	C>T	N1890N	silent	0.660651
29614	orf10	C>T	C19C	silent	0.660651
27847	ORF7b	C>T	S31L	missense	0.654534
21431	nsp16	C>T	A258V	missense	0.651476
5747	nsp3	A>G	T1010A	missense	0.636183
24007	S	G>A	R815R	silent	0.636183
1171	nsp2	T>C	S122S	silent	0.633124
10450	nsp5	C>T	P132P	silent	0.630066
22992	S	G>A	S477N	missense	0.630066
21057	nsp16	C>T	D133D	silent	0.627007
1191	nsp2	C>T	P129L	missense	0.623949
7633	nsp3	T>C	D1638D	silent	0.623949
26664	M	A>G	I48V	missense	0.623949
3330	nsp3	C>T	T204I	missense	0.62089
26951	M	G>T	V143V	silent	0.62089
16428	nsp13	C>T	Y64Y	silent	0.617831
4999	nsp3	C>T	N760N	silent	0.614773
10582	nsp5	C>T	D176D	silent	0.614773
15237	nsp12	C>T	H599H	silent	0.611714
24130	S	C>T	N856N	silent	0.608656
25166	S	G>C	E1202Q	missense	0.608656
28657	N	C>T	D128D	silent	0.608656
6285	nsp3	C>T	T1189I	missense	0.59948
13730	nsp12	C>T	A97V	missense	0.596421
745	nsp1	C>T	N160N	silent	0.584187
4582	nsp3	C>T	N621N	silent	0.581129
22227	S	C>T	A222V	missense	0.581129
26885	M	C>T	N121N	silent	0.581129
27915	ORF8	G>A	G8R	missense	0.581129
10138	nsp5	C>T	N28N	silent	0.57807
2706	nsp2	C>T	T634I	missense	0.571953
19389	nsp14	T>G	S450R	missense	0.571953
4158	nsp3	C>T	A480V	missense	0.568894
11591	nsp6	C>T	L207F	missense	0.568894
28093	ORF8	C>T	S67F	missense	0.568894
11866	nsp7	C>T	C8C	silent	0.565836
28690	N	G>T	L139F	missense	0.565836
4683	nsp3	C>T	A655V	missense	0.562777
17999	nsp13	C>T	T588I	missense	0.562777
14187	nsp12	G>A	R249R	silent	0.559719
4331	nsp3	C>T	L538L	silent	0.55666
19086	nsp14	G>T	K349N	missense	0.55666
25785	ORF3a	G>T	W131C	missense	0.55666
27904	ORF8	T>C	L4P	missense	0.55666
4543	nsp3	C>T	T608T	silent	0.553601
15276	nsp12	T>A	P612P	silent	0.550543
16952	nsp13	C>T	T239I	missense	0.550543
17561	nsp13	G>A	R442Q	missense	0.550543
19560	nsp14	C>T	S507S	silent	0.550543
21855	S	C>T	S98F	missense	0.547484
28948	N	C>T	D225D	silent	0.547484
26069	ORF3a	A>G	E226G	missense	0.544426
27434	ORF7a	C>T	T14I	missense	0.544426
6166	nsp3	G>A	V1149V	silent	0.541367
601	nsp1	C>T	G112G	silent	0.538309
5852	nsp3	A>G	I1045V	missense	0.538309
6896	nsp3	C>T	L1393L	silent	0.538309
25420	ORF3a	A>C	I10L	missense	0.538309
1379	nsp2	G>A	A192T	missense	0.53525
19512	nsp14	C>T	Y491Y	silent	0.53525
25587	ORF3a	C>T	L65L	silent	0.53525
10369	nsp5	C>T	R105R	silent	0.532191
27741	ORF7a	C>T	L116L	silent	0.532191
28849	N	C>T	N192N	silent	0.532191
5654	nsp3	C>T	L979L	silent	0.529133
12115	nsp8	C>T	S8S	silent	0.529133
14371	nsp12	G>T	A311S	missense	0.529133
25505	ORF3a	A>T	Q38L	missense	0.529133
28115	ORF8	C>T	I74I	silent	0.529133
3766	nsp3	T>C	D349D	silent	0.526074
11514	nsp6	C>T	T181I	missense	0.526074
823	nsp2	C>T	V6V	silent	0.523016
1820	nsp2	G>A	G339S	missense	0.523016
17709	nsp13	A>G	P491P	silent	0.523016
29409	N	C>T	T379I	missense	0.523016
19969	nsp15	G>A	A117T	missense	0.519957
26110	ORF3a	C>T	P240S	missense	0.519957
21621	S	C>T	T20I	missense	0.516899
24904	S	C>T	I1114I	silent	0.516899
25916	ORF3a	C>T	T175I	missense	0.516899
20132	nsp15	C>T	A171V	missense	0.510781
26645	M	C>T	N41N	silent	0.510781
2342	nsp2	A>G	I513V	missense	0.507723
10279	nsp5	C>T	L75L	silent	0.507723
29421	N	C>T	P383L	missense	0.507723
2334	nsp2	C>T	A510V	missense	0.504664
8017	nsp3	G>T	A1766A	silent	0.504664
25006	S	C>T	F1148F	silent	0.504664
29364	N	C>T	P364L	missense	0.504664
680	nsp1	G>A	D139N	missense	0.501606
28001	ORF8	G>T	P36P	silent	0.501606
19269	nsp14	C>T	N410N	silent	0.498547
27513	ORF7a	C>T	Y40Y	silent	0.498547
3738	nsp3	C>T	P340L	missense	0.495489
12832	nsp9	G>T	Q49H	missense	0.495489
22079	S	C>A	Q173K	missense	0.495489
25613	ORF3a	C>T	S74F	missense	0.495489
6525	nsp3	C>T	T1269I	missense	0.49243
18981	nsp14	C>T	H314H	silent	0.49243
25912	ORF3a	G>T	G174C	missense	0.49243
878	nsp2	C>T	L25L	silent	0.489371
13216	nsp10	T>C	D64D	silent	0.489371
14407	nsp12	C>T	P323S	missense	0.489371
19542	nsp14	G>T	M501I	missense	0.489371
28291	N	C>T	P6P	silent	0.486313
23868	S	G>T	G769V	missense	0.483254
29140	N	G>A	Q289Q	silent	0.483254
29357	N	A>G	T362A	missense	0.483254
3004	nsp3	G>T	E95D	missense	0.480196
3086	nsp3	T>C	F123L	missense	0.480196
13094	nsp10	G>T	A24S	missense	0.480196
24378	S	C>T	S939F	missense	0.480196
2698	nsp2	T>C	N631N	silent	0.477137
8895	nsp4	C>T	T114I	missense	0.477137
19983	nsp15	C>T	V121V	silent	0.477137
20178	nsp15	C>T	V186V	silent	0.477137
20275	nsp15	G>T	D219Y	missense	0.477137
1060	nsp2	C>T	T85T	silent	0.474079
7528	nsp3	C>T	V1603V	silent	0.474079
29363	N	C>T	P364S	missense	0.474079
3177	nsp3	C>T	P153L	missense	0.47102
10341	nsp5	C>T	P96L	missense	0.47102
25609	ORF3a	C>A	L73I	missense	0.47102
25624	ORF3a	C>T	H78Y	missense	0.47102
8782	nsp4	C>T	S76S	silent	0.464903
2453	nsp2	C>T	L550F	missense	0.461844
13335	nsp10	C>T	A104V	missense	0.461844
22317	S	G>T	G252V	missense	0.461844
23997	S	C>T	P812L	missense	0.461844
29272	N	C>T	Y333Y	silent	0.461844
25413	ORF3a	C>T	I7I	silent	0.458786
29474	N	G>T	D401Y	missense	0.458786
1181	nsp2	G>T	V126F	missense	0.455727
4456	nsp3	C>T	A579A	silent	0.455727
6706	nsp3	C>T	N1329N	silent	0.455727
11634	nsp6	G>T	C221F	missense	0.455727
12513	nsp8	C>T	T141M	missense	0.455727
25996	ORF3a	G>T	V202L	missense	0.455727
28603	N	C>T	F110F	silent	0.455727
5284	nsp3	C>T	N855N	silent	0.452669
24095	S	G>T	A845S	missense	0.452669
3096	nsp3	C>T	S126L	missense	0.44961
25626	ORF3a	C>T	H78H	silent	0.44961
4246	nsp3	C>T	T509T	silent	0.446551
6070	nsp3	C>T	I1117I	silent	0.446551
23604	S	C>G	P681R	missense	0.446551
29449	N	G>T	V392V	silent	0.446551
19735	nsp15	G>T	D39Y	missense	0.443493
21776	S	G>A	G72R	missense	0.443493
6990	nsp3	C>T	S1424F	missense	0.440434
17721	nsp13	G>T	V495V	silent	0.440434
18693	nsp14	C>T	S218S	silent	0.440434
6961	nsp3	G>T	W1414C	missense	0.437376
16260	nsp13	C>T	C8C	silent	0.437376
17410	nsp13	C>T	R392C	missense	0.437376
17762	nsp13	C>T	A509V	missense	0.437376
22388	S	C>T	L276L	silent	0.437376
25105	S	A>G	K1181K	silent	0.437376
3587	nsp3	C>T	H290Y	missense	0.434317
25565	ORF3a	G>A	S58N	missense	0.434317
2113	nsp2	C>T	I436I	silent	0.431259
10396	nsp5	G>T	V114V	silent	0.431259
10870	nsp5	G>T	L272L	silent	0.431259
5812	nsp3	C>T	D1031D	silent	0.4282
11345	nsp6	C>T	L125F	missense	0.4282
11939	nsp7	G>A	V33I	missense	0.4282
12880	nsp9	C>T	I65I	silent	0.4282
17407	nsp13	T>C	L391L	silent	0.4282
19419	nsp14	G>A	V460V	silent	0.4282
1738	nsp2	G>C	V311V	silent	0.425141
1777	nsp2	A>G	E324E	silent	0.425141
2445	nsp2	C>T	T547I	missense	0.425141
7600	nsp3	C>T	C1627C	silent	0.425141
15240	nsp12	C>T	N600N	silent	0.425141
16917	nsp13	G>T	L227L	silent	0.425141
11049	nsp6	T>G	V26G	missense	0.422083
21986	S	G>A	G142S	missense	0.422083
26918	M	G>T	P132P	silent	0.422083
27916	ORF8	G>T	G8V	missense	0.422083
25726	ORF3a	G>T	V112F	missense	0.419024
25939	ORF3a	G>A	D183N	missense	0.419024
28278	N	C>A	S2Y	missense	0.419024
1482	nsp2	T>A	F226Y	missense	0.415966
4300	nsp3	G>T	V527V	silent	0.415966
13860	nsp12	C>T	D140D	silent	0.415966
25234	S	G>A	L1224L	silent	0.415966
593	nsp1	C>T	H110Y	missense	0.412907
7945	nsp3	C>T	Y1742Y	silent	0.412907
9802	nsp4	G>T	A416A	silent	0.412907
11632	nsp6	T>A	F220L	missense	0.412907
17822	nsp13	C>T	P529L	missense	0.412907
19374	nsp14	C>T	F445F	silent	0.412907
24138	S	C>T	T859I	missense	0.412907
10507	nsp5	C>T	N151N	silent	0.409849
17483	nsp13	C>T	T416I	missense	0.409849
25598	ORF3a	G>T	W69L	missense	0.409849
5310	nsp3	C>T	T864I	missense	0.40679
26822	M	C>T	F100F	silent	0.40679
5849	nsp3	C>T	P1044S	missense	0.403731
15489	nsp12	A>G	G683G	silent	0.403731
22264	S	C>T	N234N	silent	0.403731
23587	S	G>C	Q675H	missense	0.403731
1387	nsp2	C>T	H194H	silent	0.400673
11455	nsp6	C>T	A161A	silent	0.400673
22101	S	A>T	E180V	missense	0.400673
29200	N	C>T	P309P	silent	0.400673
12455	nsp8	C>A	L122I	missense	0.397614
9565	nsp4	C>T	F337F	silent	0.394556
11109	nsp6	C>T	A46V	missense	0.394556
22162	S	T>C	Y200Y	silent	0.394556
25577	ORF3a	T>C	I62T	missense	0.394556
10156	nsp5	C>T	D34D	silent	0.391497
16308	nsp13	C>T	F24F	silent	0.391497
26058	ORF3a	C>T	D222D	silent	0.391497
27630	ORF7a	C>T	A79A	silent	0.391497
7100	nsp3	G>A	A1461T	missense	0.388439
15642	nsp12	T>C	N734N	silent	0.388439
26163	ORF3a	T>G	N257K	missense	0.388439
2095	nsp2	G>T	S430S	silent	0.38538
3828	nsp3	C>T	S370L	missense	0.38538
9996	nsp4	C>T	S481L	missense	0.38538
15810	nsp12	C>T	N790N	silent	0.38538
14118	nsp12	G>T	T226T	silent	0.382321
18318	nsp14	G>T	G93G	silent	0.382321
25062	S	G>C	G1167A	missense	0.382321
29332	N	G>T	L353L	silent	0.382321
1139	nsp2	A>C	K112Q	missense	0.379263
3176	nsp3	C>T	P153S	missense	0.379263
29253	N	C>T	S327L	missense	0.379263
29666	orf10	C>T	L37F	missense	0.379263
2516	nsp2	G>T	V571L	missense	0.376204
2782	nsp3	G>T	V21V	silent	0.376204
4276	nsp3	C>T	Y519Y	silent	0.376204
9693	nsp4	C>T	A380V	missense	0.376204
6705	nsp3	A>G	N1329S	missense	0.373146
11020	nsp6	C>T	L16L	silent	0.373146
1102	nsp2	C>T	S99S	silent	0.370087
5999	nsp3	A>G	I1094V	missense	0.370087
12400	nsp8	C>T	L103L	silent	0.370087
18169	nsp14	G>A	G44S	missense	0.370087
3790	nsp3	A>T	L357F	missense	0.367029
1936	nsp2	T>C	N377N	silent	0.36397
8595	nsp4	C>T	T14I	missense	0.36397
16468	nsp13	C>T	P78S	missense	0.36397
19164	nsp14	C>T	D375D	silent	0.36397
20703	nsp16	C>T	Y15Y	silent	0.36397
22450	S	C>T	L296L	silent	0.36397
26873	M	C>T	N117N	silent	0.36397
27921	ORF8	A>G	I10V	missense	0.36397
364	nsp1	C>T	D33D	silent	0.360911
5806	nsp3	C>T	C1029C	silent	0.360911
6622	nsp3	G>C	L1301F	missense	0.360911
21648	S	C>T	T29I	missense	0.360911
27998	ORF8	C>T	D35D	silent	0.360911
28077	ORF8	G>T	V62L	missense	0.360911
18417	nsp14	T>C	D126D	silent	0.357853
23277	S	C>T	T572I	missense	0.357853
26459	E	A>G	D72G	missense	0.357853
27509	ORF7a	C>T	T39I	missense	0.357853
29311	N	C>T	F346F	silent	0.357853
583	nsp1	C>T	V106V	silent	0.354794
6539	nsp3	C>T	H1274Y	missense	0.354794
8917	nsp4	C>T	F121F	silent	0.354794
21597	S	C>T	S12F	missense	0.354794
23599	S	T>G	N679K	missense	0.354794
24023	S	C>T	L821L	silent	0.354794
29400	N	C>T	A376V	missense	0.354794
1457	nsp2	C>T	R218C	missense	0.348677
1684	nsp2	C>T	I293I	silent	0.348677
2276	nsp2	A>G	I491V	missense	0.348677
11008	nsp6	C>T	H12H	silent	0.348677
20283	nsp15	C>T	F221F	silent	0.348677
21682	S	C>T	D40D	silent	0.348677
22094	S	G>A	D178N	missense	0.348677
26882	M	C>T	L120L	silent	0.348677
28606	N	C>T	Y111Y	silent	0.348677
1594	nsp2	C>T	S263S	silent	0.345619
9165	nsp4	C>T	T204I	missense	0.345619
17012	nsp13	C>T	S259L	missense	0.345619
27213	ORF6	C>T	L4L	silent	0.345619
5015	nsp3	G>A	V766M	missense	0.34256
10448	nsp5	C>T	P132S	missense	0.34256
22987	S	C>T	A475A	silent	0.34256
9700	nsp4	C>T	I382I	silent	0.339501
25690	ORF3a	G>T	G100C	missense	0.339501
25703	ORF3a	C>T	P104L	missense	0.339501
10537	nsp5	C>T	Y161Y	silent	0.336443
10833	nsp5	C>T	A260V	missense	0.336443
16092	nsp12	C>T	Y884Y	silent	0.336443
19170	nsp14	C>T	F377F	silent	0.336443
20823	nsp16	C>T	N55N	silent	0.336443
21721	S	C>T	D53D	silent	0.336443
28833	N	C>T	S187L	missense	0.336443
6633	nsp3	C>T	A1305V	missense	0.333384
1471	nsp2	C>T	R222R	silent	0.330326
5877	nsp3	A>G	N1053S	missense	0.330326
13665	nsp12	C>T	H75H	silent	0.330326
19476	nsp14	A>G	L479L	silent	0.330326
21639	S	C>T	P26L	missense	0.330326
23683	S	C>T	Y707Y	silent	0.330326
28744	N	C>T	I157I	silent	0.330326
4136	nsp3	G>T	V473F	missense	0.327267
5622	nsp3	C>T	P968L	missense	0.327267
8772	nsp4	C>T	T73I	missense	0.327267
9749	nsp4	A>G	K399E	missense	0.327267
10798	nsp5	C>T	D248D	silent	0.327267
18568	nsp14	C>T	L177F	missense	0.327267
24138	S	C>A	T859N	missense	0.327267
3527	nsp3	G>A	D270N	missense	0.324209
3737	nsp3	C>T	P340S	missense	0.324209
8956	nsp4	C>T	Y134Y	silent	0.324209
9661	nsp4	C>T	F369F	silent	0.324209
21622	S	C>T	T20T	silent	0.324209
25249	S	G>T	M1229I	missense	0.324209
2485	nsp2	C>T	I560I	silent	0.32115
6286	nsp3	C>T	T1189T	silent	0.32115
27143	M	C>T	N207N	silent	0.32115
29284	N	C>T	I337I	silent	0.32115
14055	nsp12	G>T	L205L	silent	0.318091
16323	nsp13	C>T	C29C	silent	0.318091
17751	nsp13	T>G	A505A	silent	0.318091
18115	nsp14	C>T	H26Y	missense	0.318091
28109	ORF8	G>T	Q72H	missense	0.318091
2061	nsp2	C>T	A419V	missense	0.315033
10626	nsp5	C>T	A191V	missense	0.315033
17431	nsp13	A>G	I399V	missense	0.315033
21707	S	C>T	H49Y	missense	0.315033
26730	M	G>C	V70L	missense	0.315033
692	nsp1	T>C	F143L	missense	0.311974
10702	nsp5	C>T	D216D	silent	0.311974
10977	nsp6	C>T	A2V	missense	0.311974
28821	N	C>A	S183Y	missense	0.311974
29296	N	C>T	D341D	silent	0.311974
11575	nsp6	C>T	F201F	silent	0.308916
13285	nsp10	A>G	K87K	silent	0.308916
14184	nsp12	C>T	T248T	silent	0.308916
19515	nsp14	A>G	R492R	silent	0.308916
22624	S	C>T	N354N	silent	0.308916
335	nsp1	C>T	R24C	missense	0.305857
4201	nsp3	G>T	M494I	missense	0.305857
9979	nsp4	C>T	L475L	silent	0.305857
12073	nsp7	C>T	D77D	silent	0.305857
17676	nsp13	C>T	I480I	silent	0.305857
18698	nsp14	C>T	A220V	missense	0.305857
22032	S	T>C	F157S	missense	0.305857
1427	nsp2	C>T	H208Y	missense	0.302799
2997	nsp3	C>T	S93F	missense	0.302799
14724	nsp12	C>T	F428F	silent	0.302799
21077	nsp16	C>T	T140I	missense	0.302799
22093	S	G>C	M177I	missense	0.302799
23525	S	C>T	H655Y	missense	0.302799
25614	ORF3a	C>T	S74S	silent	0.302799
2607	nsp2	C>T	T601I	missense	0.29974
6052	nsp3	G>A	K1111K	silent	0.29974
6868	nsp3	T>C	N1383N	silent	0.29974
7168	nsp3	T>C	Y1483Y	silent	0.29974
17964	nsp13	G>T	M576I	missense	0.29974
18508	nsp14	C>T	L157F	missense	0.29974
23401	S	G>T	Q613H	missense	0.29974
23625	S	C>T	A688V	missense	0.29974
27059	M	C>T	Y179Y	silent	0.29974
527	nsp1	C>T	L88L	silent	0.296681
21691	S	C>T	F43F	silent	0.296681
21801	S	A>G	D80G	missense	0.296681
24642	S	C>T	T1027I	missense	0.296681
26895	M	C>T	H125Y	missense	0.296681
26927	M	A>G	E135E	silent	0.296681
27426	ORF7a	A>G	T11T	silent	0.296681
27462	ORF7a	T>C	C23C	silent	0.296681
27603	ORF7a	C>T	G70G	silent	0.296681
346	nsp1	C>T	L27L	silent	0.293623
1593	nsp2	C>T	S263F	missense	0.293623
1957	nsp2	G>A	K384K	silent	0.293623
5230	nsp3	G>T	K837N	missense	0.293623
5974	nsp3	C>T	D1085D	silent	0.293623
9952	nsp4	T>C	A466A	silent	0.293623
15857	nsp12	C>T	T806I	missense	0.293623
25471	ORF3a	G>T	D27Y	missense	0.293623
25593	ORF3a	G>A	K67K	silent	0.293623
25687	ORF3a	G>T	A99S	missense	0.293623
27987	ORF8	G>T	V32L	missense	0.293623
29218	N	C>T	F315F	silent	0.293623
3589	nsp3	C>T	H290H	silent	0.290564
10831	nsp5	T>A	I259I	silent	0.290564
12970	nsp9	C>T	N95N	silent	0.290564
16111	nsp12	C>T	L891L	silent	0.290564
16173	nsp12	C>T	N911N	silent	0.290564
25889	ORF3a	C>T	S166L	missense	0.290564
27297	ORF6	C>T	I32I	silent	0.290564
28903	N	G>T	M210I	missense	0.290564
2871	nsp3	A>G	N51S	missense	0.287506
4084	nsp3	C>T	D455D	silent	0.287506
6730	nsp3	C>T	N1337N	silent	0.287506
7869	nsp3	C>T	S1717L	missense	0.287506
10036	nsp4	C>T	I494I	silent	0.287506
14649	nsp12	C>T	N403N	silent	0.287506
16293	nsp13	C>T	C19C	silent	0.287506
16466	nsp13	C>T	P77L	missense	0.287506
21772	S	C>T	V70V	silent	0.287506
25513	ORF3a	C>T	L41F	missense	0.287506
26730	M	G>T	V70F	missense	0.287506
28044	ORF8	G>T	A51S	missense	0.287506
29466	N	C>T	A398V	missense	0.287506
3049	nsp3	T>G	D110E	missense	0.284447
6407	nsp3	T>G	S1230A	missense	0.284447
9319	nsp4	C>T	F255F	silent	0.284447
11804	nsp6	G>A	V278I	missense	0.284447
12068	nsp7	C>T	L76L	silent	0.284447
14925	nsp12	C>T	V495V	silent	0.284447
15352	nsp12	C>T	L638F	missense	0.284447
17565	nsp13	T>C	R443R	silent	0.284447
18028	nsp13	G>T	A598S	missense	0.284447
20759	nsp16	C>T	A34V	missense	0.284447
21727	S	C>T	F55F	silent	0.284447
23481	S	C>T	S640F	missense	0.284447
25553	ORF3a	C>T	A54V	missense	0.284447
25654	ORF3a	G>T	V88L	missense	0.284447
25954	ORF3a	G>T	G188C	missense	0.284447
29321	N	G>T	V350F	missense	0.284447
835	nsp2	C>T	F10F	silent	0.281389
2973	nsp3	C>T	A85V	missense	0.281389
8655	nsp4	C>T	S34F	missense	0.281389
9532	nsp4	C>T	F326F	silent	0.281389
15951	nsp12	C>T	I837I	silent	0.281389
18471	nsp14	T>C	D144D	silent	0.281389
29511	N	G>T	S413I	missense	0.281389
1681	nsp2	G>A	E292E	silent	0.27833
2489	nsp2	T>C	L562L	silent	0.27833
4113	nsp3	C>T	A465V	missense	0.27833
5365	nsp3	C>T	Y882Y	silent	0.27833
6040	nsp3	C>T	F1107F	silent	0.27833
10228	nsp5	C>T	L58L	silent	0.27833
17010	nsp13	C>T	I258I	silent	0.27833
17861	nsp13	A>G	D542G	missense	0.27833
18647	nsp14	C>T	P203L	missense	0.27833
19816	nsp15	G>T	V66L	missense	0.27833
26767	M	T>C	I82T	missense	0.27833
26894	M	C>T	L124L	silent	0.27833
5730	nsp3	C>T	T1004I	missense	0.275271
12225	nsp8	C>T	A45V	missense	0.275271
23587	S	G>T	Q675H	missense	0.275271
829	nsp2	C>T	N8N	silent	0.272213
6573	nsp3	C>T	S1285F	missense	0.272213
6865	nsp3	G>T	K1382N	missense	0.272213
7279	nsp3	C>T	F1520F	silent	0.272213
13517	nsp12	C>T	T26I	missense	0.272213
17555	nsp13	C>T	T440I	missense	0.272213
22201	S	G>T	V213V	silent	0.272213
25096	S	C>T	N1178N	silent	0.272213
9172	nsp4	T>C	L206L	silent	0.269154
15540	nsp12	C>T	V700V	silent	0.269154
17746	nsp13	C>T	P504S	missense	0.269154
22088	S	C>T	L176F	missense	0.269154
26211	ORF3a	G>T	V273V	silent	0.269154
29144	N	C>T	L291L	silent	0.269154
29420	N	C>T	P383S	missense	0.269154
9207	nsp4	C>T	S218F	missense	0.266096
10948	nsp5	A>G	R298R	silent	0.266096
19884	nsp15	C>T	Y88Y	silent	0.266096
24771	S	C>T	A1070V	missense	0.266096
25354	S	G>T	V1264V	silent	0.266096
25720	ORF3a	G>T	A110S	missense	0.266096
28703	N	G>C	D144H	missense	0.266096
16386	nsp13	C>T	C50C	silent	0.263037
24874	S	A>G	V1104V	silent	0.263037
29580	orf10	C>T	A8V	missense	0.263037
6541	nsp3	C>T	H1274H	silent	0.259979
11747	nsp6	C>T	L259L	silent	0.259979
11962	nsp7	C>T	L40L	silent	0.259979
14220	nsp12	C>T	D260D	silent	0.259979
17747	nsp13	C>T	P504L	missense	0.259979
19590	nsp14	T>C	Y517Y	silent	0.259979
21800	S	G>T	D80Y	missense	0.259979
26111	ORF3a	C>T	P240L	missense	0.259979
29274	N	C>T	T334I	missense	0.259979
1758	nsp2	C>T	A318V	missense	0.25692
3784	nsp3	C>T	V355V	silent	0.25692
5031	nsp3	C>T	T771I	missense	0.25692
5581	nsp3	C>T	G954G	silent	0.25692
6312	nsp3	C>T	T1198I	missense	0.25692
6781	nsp3	C>T	F1354F	silent	0.25692
7086	nsp3	C>T	T1456I	missense	0.25692
9875	nsp4	T>C	Y441H	missense	0.25692
12025	nsp7	C>T	S61S	silent	0.25692
13536	nsp12	C>T	Y32Y	silent	0.25692
22313	S	C>T	P251S	missense	0.25692
23248	S	C>T	F562F	silent	0.25692
26063	ORF3a	G>T	G224V	missense	0.25692
27739	ORF7a	C>T	L116F	missense	0.25692
28313	N	C>T	R14C	missense	0.25692
29077	N	C>T	Y268Y	silent	0.25692
1572	nsp2	C>T	T256I	missense	0.253861
2644	nsp2	C>T	I613I	silent	0.253861
3695	nsp3	C>T	L326L	silent	0.253861
3743	nsp3	C>T	H342Y	missense	0.253861
6027	nsp3	C>T	P1103L	missense	0.253861
6031	nsp3	C>T	N1104N	silent	0.253861
7201	nsp3	A>G	S1494S	silent	0.253861
7732	nsp3	C>T	Y1671Y	silent	0.253861
8016	nsp3	C>T	A1766V	missense	0.253861
15952	nsp12	C>T	L838L	silent	0.253861
17304	nsp13	C>T	V356V	silent	0.253861
18788	nsp14	C>T	T250I	missense	0.253861
19185	nsp14	C>T	C382C	silent	0.253861
21811	S	C>T	V83V	silent	0.253861
25273	S	G>C	M1237I	missense	0.253861
28899	N	G>T	R209I	missense	0.253861
2094	nsp2	C>T	S430L	missense	0.250803
4783	nsp3	A>G	S688S	silent	0.250803
6613	nsp3	A>G	V1298V	silent	0.250803
7936	nsp3	G>T	A1739A	silent	0.250803
11379	nsp6	C>T	A136V	missense	0.250803
12076	nsp7	C>T	N78N	silent	0.250803
24410	S	G>C	D950H	missense	0.250803
24997	S	A>G	L1145L	silent	0.250803
337	nsp1	C>T	R24R	silent	0.247744
4002	nsp3	C>T	T428I	missense	0.247744
4320	nsp3	C>T	A534V	missense	0.247744
5239	nsp3	C>T	Y840Y	silent	0.247744
5425	nsp3	G>T	K902N	missense	0.247744
5649	nsp3	A>C	K977T	missense	0.247744
6101	nsp3	G>A	G1128S	missense	0.247744
11653	nsp6	C>T	L227L	silent	0.247744
14500	nsp12	G>T	V354L	missense	0.247744
19029	nsp14	C>T	H330H	silent	0.247744
20091	nsp15	C>T	P157P	silent	0.247744
25489	ORF3a	G>T	A33S	missense	0.247744
5173	nsp3	C>T	H818H	silent	0.244686
5826	nsp3	C>T	T1036I	missense	0.244686
6543	nsp3	C>T	T1275I	missense	0.244686
6936	nsp3	C>T	S1406F	missense	0.244686
10747	nsp5	C>T	N231N	silent	0.244686
12904	nsp9	T>C	C73C	silent	0.244686
15763	nsp12	C>T	L775L	silent	0.244686
17781	nsp13	T>C	Y515Y	silent	0.244686
24034	S	C>T	N824N	silent	0.244686
24794	S	G>T	A1078S	missense	0.244686
24912	S	C>T	T1117I	missense	0.244686
27476	ORF7a	C>T	T28I	missense	0.244686
1547	nsp2	A>G	S248G	missense	0.241627
4162	nsp3	G>T	V481V	silent	0.241627
5907	nsp3	C>T	T1063I	missense	0.241627
7164	nsp3	C>T	T1482I	missense	0.241627
11124	nsp6	C>T	A51V	missense	0.241627
13620	nsp12	C>T	D60D	silent	0.241627
15026	nsp12	C>T	A529V	missense	0.241627
20133	nsp15	C>T	A171A	silent	0.241627
25595	ORF3a	G>C	R68T	missense	0.241627
25611	ORF3a	C>T	L73L	silent	0.241627
25687	ORF3a	G>A	A99T	missense	0.241627
29567	orf10	A>G	I4V	missense	0.241627
696	nsp1	A>C	D144A	missense	0.238569
1288	nsp2	C>T	C161C	silent	0.238569
3262	nsp3	A>G	T181T	silent	0.238569
4255	nsp3	G>A	P512P	silent	0.238569
10969	nsp5	C>T	F305F	silent	0.238569
17125	nsp13	C>T	L297F	missense	0.238569
20629	nsp15	C>T	H337Y	missense	0.238569
23599	S	T>A	N679K	missense	0.238569
806	nsp2	G>A	A1T	missense	0.23551
1722	nsp2	C>T	A306V	missense	0.23551
2143	nsp2	C>T	P446P	silent	0.23551
6198	nsp3	C>T	S1160F	missense	0.23551
7011	nsp3	C>T	A1431V	missense	0.23551
14318	nsp12	C>T	T293I	missense	0.23551
16616	nsp13	C>T	T127I	missense	0.23551
19862	nsp15	C>T	A81V	missense	0.23551
20028	nsp15	T>C	N136N	silent	0.23551
23198	S	T>C	L546L	silent	0.23551
25647	ORF3a	G>T	L85F	missense	0.23551
28378	N	G>T	A35A	silent	0.23551
29366	N	C>T	P365S	missense	0.23551
29499	N	A>T	Q409L	missense	0.23551
1495	nsp2	G>T	V230V	silent	0.232451
2838	nsp3	C>T	S40F	missense	0.232451
6404	nsp3	G>T	V1229F	missense	0.232451
8139	nsp3	C>T	S1807F	missense	0.232451
8809	nsp4	C>T	D85D	silent	0.232451
11704	nsp6	C>T	Y244Y	silent	0.232451
17004	nsp13	C>T	L256L	silent	0.232451
17977	nsp13	C>T	L581F	missense	0.232451
18426	nsp14	T>C	N129N	silent	0.232451
18657	nsp14	C>T	T206T	silent	0.232451
21762	S	C>T	A67V	missense	0.232451
24865	S	C>T	H1101H	silent	0.232451
25455	ORF3a	G>T	K21N	missense	0.232451
25708	ORF3a	C>T	L106F	missense	0.232451
26149	ORF3a	T>C	S253P	missense	0.232451
27131	M	C>T	N203N	silent	0.232451
28904	N	G>T	A211S	missense	0.232451
428	nsp1	G>A	E55K	missense	0.229393
5144	nsp3	C>T	L809L	silent	0.229393
6629	nsp3	C>T	L1304F	missense	0.229393
8149	nsp3	T>C	N1810N	silent	0.229393
9120	nsp4	C>T	T189I	missense	0.229393
13862	nsp12	C>T	T141I	missense	0.229393
14599	nsp12	C>T	L387L	silent	0.229393
23126	S	G>T	A522S	missense	0.229393
25672	ORF3a	C>T	L94F	missense	0.229393
25767	ORF3a	G>T	M125I	missense	0.229393
26062	ORF3a	G>T	G224C	missense	0.229393
28079	ORF8	G>T	V62V	silent	0.229393
29585	orf10	C>T	P10S	missense	0.229393
3351	nsp3	G>A	S211N	missense	0.226334
3874	nsp3	C>T	I385I	silent	0.226334
6091	nsp3	C>T	N1124N	silent	0.226334
7851	nsp3	C>T	A1711V	missense	0.226334
12067	nsp7	G>T	M75I	missense	0.226334
16474	nsp13	A>G	S80G	missense	0.226334
25793	ORF3a	G>A	R134H	missense	0.226334
27798	ORF7b	G>T	A15S	missense	0.226334
685	nsp1	A>G	L140L	silent	0.223276
3450	nsp3	A>G	N244S	missense	0.223276
3931	nsp3	T>C	V404V	silent	0.223276
7735	nsp3	C>T	I1672I	silent	0.223276
10868	nsp5	C>T	L272L	silent	0.223276
14634	nsp12	A>G	V398V	silent	0.223276
15452	nsp12	G>T	G671V	missense	0.223276
16820	nsp13	T>C	I195T	missense	0.223276
18167	nsp14	C>T	P43L	missense	0.223276
18891	nsp14	G>T	E284D	missense	0.223276
19263	nsp14	C>T	N408N	silent	0.223276
19518	nsp14	G>T	L493F	missense	0.223276
20451	nsp15	C>T	N277N	silent	0.223276
24382	S	C>T	S940S	silent	0.223276
24680	S	G>T	V1040F	missense	0.223276
25968	ORF3a	A>G	K192K	silent	0.223276
26985	M	C>T	H155Y	missense	0.223276
27679	ORF7a	C>T	L96F	missense	0.223276
29468	N	G>T	D399Y	missense	0.223276
1348	nsp2	C>T	P181P	silent	0.220217
4399	nsp3	G>T	M560I	missense	0.220217
13115	nsp10	C>T	L31L	silent	0.220217
14937	nsp12	C>T	D499D	silent	0.220217
17518	nsp13	C>T	L428F	missense	0.220217
25317	S	C>T	S1252F	missense	0.220217
28251	ORF8	T>C	F120L	missense	0.220217
28720	N	C>T	R149R	silent	0.220217
1438	nsp2	T>C	S211S	silent	0.217159
2536	nsp2	C>T	V577V	silent	0.217159
3692	nsp3	G>T	V325F	missense	0.217159
6843	nsp3	C>T	S1375F	missense	0.217159
9491	nsp4	C>T	H313Y	missense	0.217159
15327	nsp12	G>T	M629I	missense	0.217159
21191	nsp16	C>T	A178V	missense	0.217159
21255	nsp16	G>T	A199A	silent	0.217159
21859	S	C>T	N99N	silent	0.217159
24432	S	A>G	Q957R	missense	0.217159
25156	S	C>T	I1198I	silent	0.217159
25549	ORF3a	C>T	L53F	missense	0.217159
25644	ORF3a	G>T	L84L	silent	0.217159
27610	ORF7a	C>T	H73Y	missense	0.217159
28144	ORF8	T>C	L84S	missense	0.217159
28792	N	A>T	A173A	silent	0.217159
29640	orf10	C>T	A28V	missense	0.217159
2406	nsp2	A>G	K534R	missense	0.2141
2455	nsp2	C>T	L550L	silent	0.2141
5392	nsp3	C>T	N891N	silent	0.2141
7764	nsp3	C>T	S1682F	missense	0.2141
9967	nsp4	C>T	L471L	silent	0.2141
11085	nsp6	A>T	Y38F	missense	0.2141
11416	nsp6	C>T	L148L	silent	0.2141
11916	nsp7	C>T	S25L	missense	0.2141
13458	nsp11	C>T	S6L	missense	0.2141
14016	nsp12	C>T	F192F	silent	0.2141
18747	nsp14	C>T	V236V	silent	0.2141
19186	nsp14	C>T	L383L	silent	0.2141
19656	nsp15	G>T	K12N	missense	0.2141
19955	nsp15	C>T	T112I	missense	0.2141
24727	S	A>T	S1055S	silent	0.2141
27005	M	C>T	I161I	silent	0.2141
8299	nsp3	C>T	N1860N	silent	0.211041
9611	nsp4	C>T	L353F	missense	0.211041
9857	nsp4	C>T	L435L	silent	0.211041
12242	nsp8	C>T	R51C	missense	0.211041
12778	nsp9	C>T	Y31Y	silent	0.211041
16741	nsp13	G>T	V169F	missense	0.211041
18171	nsp14	C>T	G44G	silent	0.211041
21974	S	G>C	D138H	missense	0.211041
22323	S	C>T	S254F	missense	0.211041
24928	S	G>T	V1122V	silent	0.211041
28167	ORF8	G>A	E92K	missense	0.211041
29085	N	C>T	T271I	missense	0.211041
1567	nsp2	C>T	N254N	silent	0.207983
2488	nsp2	C>T	F561F	silent	0.207983
6376	nsp3	T>C	D1219D	silent	0.207983
6982	nsp3	C>T	C1421C	silent	0.207983
7675	nsp3	G>C	A1652A	silent	0.207983
9515	nsp4	C>T	L321L	silent	0.207983
9711	nsp4	C>T	S386F	missense	0.207983
10252	nsp5	C>T	F66F	silent	0.207983
11074	nsp6	C>T	F34F	silent	0.207983
14790	nsp12	C>T	I450I	silent	0.207983
17285	nsp13	C>T	S350L	missense	0.207983
17636	nsp13	A>G	K467R	missense	0.207983
18252	nsp14	C>T	N71N	silent	0.207983
18395	nsp14	C>T	A119V	missense	0.207983
19891	nsp15	G>T	D91Y	missense	0.207983
20016	nsp15	C>T	D132D	silent	0.207983
20055	nsp15	A>G	E145E	silent	0.207983
25782	ORF3a	C>T	C130C	silent	0.207983
27944	ORF8	C>T	H17H	silent	0.207983
28879	N	T>G	S202R	missense	0.207983
2003	nsp2	C>T	L400F	missense	0.204924
3953	nsp3	A>G	K412E	missense	0.204924
4890	nsp3	C>T	T724I	missense	0.204924
6310	nsp3	C>T	S1197S	silent	0.204924
8208	nsp3	C>T	T1830I	missense	0.204924
8334	nsp3	C>T	A1872V	missense	0.204924
10456	nsp5	C>T	F134F	silent	0.204924
11758	nsp6	C>T	P262P	silent	0.204924
15921	nsp12	G>T	V827V	silent	0.204924
16726	nsp13	C>T	H164Y	missense	0.204924
25658	ORF3a	C>T	T89I	missense	0.204924
25810	ORF3a	C>T	L140F	missense	0.204924
28253	ORF8	C>G	F120L	missense	0.204924
28804	N	A>G	R177R	silent	0.204924
29149	N	C>T	I292I	silent	0.204924
29645	orf10	G>T	V30L	missense	0.204924
920	nsp2	C>T	L39L	silent	0.201866
2842	nsp3	C>T	A41A	silent	0.201866
3903	nsp3	C>T	P395L	missense	0.201866
4455	nsp3	C>T	A579V	missense	0.201866
6402	nsp3	C>T	P1228L	missense	0.201866
11005	nsp6	C>A	H11Q	missense	0.201866
17104	nsp13	C>T	H290Y	missense	0.201866
22000	S	C>T	H146H	silent	0.201866
24368	S	G>T	D936Y	missense	0.201866
25819	ORF3a	G>T	A143S	missense	0.201866
29392	N	G>T	K373N	missense	0.201866
1385	nsp2	C>T	H194Y	missense	0.198807
1444	nsp2	G>T	L213F	missense	0.198807
1884	nsp2	C>T	A360V	missense	0.198807
3787	nsp3	C>T	Y356Y	silent	0.198807
4269	nsp3	A>G	N517S	missense	0.198807
6582	nsp3	C>T	T1288I	missense	0.198807
10198	nsp5	C>T	D48D	silent	0.198807
11152	nsp6	C>T	V60V	silent	0.198807
16733	nsp13	C>T	S166L	missense	0.198807
21123	nsp16	G>T	G155G	silent	0.198807
24368	S	G>A	D936N	missense	0.198807
24370	S	C>T	D936D	silent	0.198807
25556	ORF3a	T>G	V55G	missense	0.198807
28054	ORF8	C>T	S54L	missense	0.198807
8179	nsp3	G>T	R1820R	silent	0.195749
9344	nsp4	C>T	L264F	missense	0.195749
9943	nsp4	C>T	Y463Y	silent	0.195749
12084	nsp7	C>T	T81I	missense	0.195749
14484	nsp12	C>T	F348F	silent	0.195749
14829	nsp12	G>T	M463I	missense	0.195749
21724	S	G>T	L54F	missense	0.195749
23731	S	C>T	T723T	silent	0.195749
25000	S	C>T	D1146D	silent	0.195749
25207	S	C>T	Y1215Y	silent	0.195749
25552	ORF3a	G>T	A54S	missense	0.195749
29627	orf10	C>T	R24C	missense	0.195749
1111	nsp2	G>A	K102K	silent	0.19269
5140	nsp3	C>A	D807E	missense	0.19269
5628	nsp3	C>T	T970M	missense	0.19269
7749	nsp3	C>T	T1677I	missense	0.19269
7926	nsp3	C>T	A1736V	missense	0.19269
9246	nsp4	C>T	A231V	missense	0.19269
10755	nsp5	C>T	A234V	missense	0.19269
10874	nsp5	A>G	N274D	missense	0.19269
12644	nsp8	A>G	I185V	missense	0.19269
17436	nsp13	C>T	G400G	silent	0.19269
18583	nsp14	G>T	V182L	missense	0.19269
18814	nsp14	C>T	L259L	silent	0.19269
19488	nsp14	C>T	V483V	silent	0.19269
21658	S	C>T	F32F	silent	0.19269
22858	S	C>T	C432C	silent	0.19269
23114	S	C>T	L518L	silent	0.19269
23854	S	C>T	N764N	silent	0.19269
25660	ORF3a	G>T	V90F	missense	0.19269
25731	ORF3a	C>T	Y113Y	silent	0.19269
27242	ORF6	T>C	I14T	missense	0.19269
27987	ORF8	G>C	V32L	missense	0.19269
347	nsp1	G>A	V28I	missense	0.189631
1627	nsp2	C>T	L274L	silent	0.189631
6347	nsp3	C>T	L1210L	silent	0.189631
6394	nsp3	T>C	D1225D	silent	0.189631
7081	nsp3	C>T	N1454N	silent	0.189631
8584	nsp4	A>G	L10L	silent	0.189631
8950	nsp4	C>T	I132I	silent	0.189631
12163	nsp8	G>A	Q24Q	silent	0.189631
15714	nsp12	C>T	L758L	silent	0.189631
16580	nsp13	C>T	T115I	missense	0.189631
21627	S	C>T	T22I	missense	0.189631
21952	S	C>T	V130V	silent	0.189631
25585	ORF3a	C>T	L65F	missense	0.189631
25867	ORF3a	C>T	P159S	missense	0.189631
26022	ORF3a	C>T	D210D	silent	0.189631
26456	E	C>T	P71L	missense	0.189631
26461	E	C>T	L73F	missense	0.189631
26625	M	C>T	L35L	silent	0.189631
27532	ORF7a	C>T	H47Y	missense	0.189631
28086	ORF8	G>T	A65S	missense	0.189631
29374	N	G>A	E367E	silent	0.189631
2749	nsp3	C>T	D10D	silent	0.186573
5572	nsp3	G>T	M951I	missense	0.186573
7224	nsp3	C>T	A1502V	missense	0.186573
10714	nsp5	C>T	L220L	silent	0.186573
14786	nsp12	C>T	A449V	missense	0.186573
17745	nsp13	C>T	N503N	silent	0.186573
21595	S	C>T	V11V	silent	0.186573
21742	S	C>T	S60S	silent	0.186573
29317	N	T>C	D348D	silent	0.186573
29358	N	C>T	T362I	missense	0.186573
1190	nsp2	C>T	P129S	missense	0.183514
1851	nsp2	T>C	I349T	missense	0.183514
2062	nsp2	C>T	A419A	silent	0.183514
2584	nsp2	T>A	A593A	silent	0.183514
2867	nsp3	G>T	V50L	missense	0.183514
5240	nsp3	C>T	P841S	missense	0.183514
5672	nsp3	C>T	P985S	missense	0.183514
8822	nsp4	T>C	L90L	silent	0.183514
12815	nsp9	C>T	L44L	silent	0.183514
21642	S	C>T	A27V	missense	0.183514
23802	S	C>T	T747I	missense	0.183514
25062	S	G>T	G1167V	missense	0.183514
25650	ORF3a	G>T	L86F	missense	0.183514
25728	ORF3a	C>T	V112V	silent	0.183514
26690	M	G>T	L56L	silent	0.183514
26907	M	C>T	L129L	silent	0.183514
28681	N	G>T	E136D	missense	0.183514
29167	N	C>T	Y298Y	silent	0.183514
29353	N	C>T	Y360Y	silent	0.183514
2416	nsp2	C>T	Y537Y	silent	0.180456
2710	nsp2	C>T	L635L	silent	0.180456
2937	nsp3	C>T	T73I	missense	0.180456
4832	nsp3	C>T	L705L	silent	0.180456
5467	nsp3	C>T	Y916Y	silent	0.180456
5780	nsp3	A>G	I1021V	missense	0.180456
6926	nsp3	C>T	P1403S	missense	0.180456
7564	nsp3	C>T	S1615S	silent	0.180456
8668	nsp4	C>T	D38D	silent	0.180456
9438	nsp4	C>T	T295I	missense	0.180456
11764	nsp6	T>C	N264N	silent	0.180456
20748	nsp16	T>C	Y30Y	silent	0.180456
22017	S	G>T	W152L	missense	0.180456
22205	S	G>T	D215Y	missense	0.180456
22801	S	G>T	G413G	silent	0.180456
23255	S	T>C	F565L	missense	0.180456
23929	S	C>T	Y789Y	silent	0.180456
24774	S	A>T	Q1071L	missense	0.180456
25452	ORF3a	C>T	I20I	silent	0.180456
26604	M	T>C	F28L	missense	0.180456
28344	N	C>T	T24I	missense	0.180456
28453	N	C>T	G60G	silent	0.180456
28863	N	C>T	S197L	missense	0.180456
1218	nsp2	C>T	S138L	missense	0.177397
3634	nsp3	C>T	N305N	silent	0.177397
5804	nsp3	T>C	C1029R	missense	0.177397
10078	nsp5	C>T	F8F	silent	0.177397
12534	nsp8	C>T	T148I	missense	0.177397
15141	nsp12	C>T	T567T	silent	0.177397
15654	nsp12	C>T	D738D	silent	0.177397
16375	nsp13	C>T	P47S	missense	0.177397
16376	nsp13	C>T	P47L	missense	0.177397
18626	nsp14	A>G	K196R	missense	0.177397
19402	nsp14	C>T	H455Y	missense	0.177397
23896	S	C>T	T778T	silent	0.177397
25339	S	C>T	D1259D	silent	0.177397
25710	ORF3a	C>T	L106L	silent	0.177397
29518	N	C>T	D415D	silent	0.177397
1180	nsp2	A>G	P125P	silent	0.174339
3045	nsp3	C>T	P109L	missense	0.174339
6025	nsp3	T>C	Y1102Y	silent	0.174339
7401	nsp3	C>T	A1561V	missense	0.174339
7728	nsp3	C>T	S1670F	missense	0.174339
8293	nsp3	C>T	T1858T	silent	0.174339
9286	nsp4	C>T	N244N	silent	0.174339
9289	nsp4	T>C	N245N	silent	0.174339
9521	nsp4	C>T	L323F	missense	0.174339
12809	nsp9	C>T	L42F	missense	0.174339
15656	nsp12	C>T	T739I	missense	0.174339
19032	nsp14	C>T	D331D	silent	0.174339
22326	S	C>T	S255F	missense	0.174339
22594	S	C>A	A344A	silent	0.174339
25906	ORF3a	G>T	G172C	missense	0.174339
26606	M	C>T	F28F	silent	0.174339
27147	M	G>T	D209Y	missense	0.174339
28817	N	G>T	A182S	missense	0.174339
28843	N	T>G	S190R	missense	0.174339
8683	nsp4	C>T	I43I	silent	0.17128
14576	nsp12	C>T	A379V	missense	0.17128
16457	nsp13	C>T	S74L	missense	0.17128
16743	nsp13	T>C	V169V	silent	0.17128
17040	nsp13	T>C	N268N	silent	0.17128
18377	nsp14	C>T	T113I	missense	0.17128
19011	nsp14	C>A	D324E	missense	0.17128
22591	S	C>T	N343N	silent	0.17128
23566	S	A>T	A668A	silent	0.17128
23635	S	C>T	S691S	silent	0.17128
24337	S	C>T	N925N	silent	0.17128
24919	S	C>T	N1119N	silent	0.17128
26325	E	G>A	L27L	silent	0.17128
1968	nsp2	C>T	T388I	missense	0.168221
2232	nsp2	C>T	A476V	missense	0.168221
3085	nsp3	G>T	E122D	missense	0.168221
3097	nsp3	A>T	S126S	silent	0.168221
5694	nsp3	C>T	P992L	missense	0.168221
6500	nsp3	C>T	P1261S	missense	0.168221
6681	nsp3	C>T	A1321V	missense	0.168221
7039	nsp3	C>T	G1440G	silent	0.168221
7113	nsp3	C>T	T1465I	missense	0.168221
11674	nsp6	C>T	Y234Y	silent	0.168221
13426	nsp10	C>T	R134R	silent	0.168221
13994	nsp12	C>T	A185V	missense	0.168221
15324	nsp12	C>T	N628N	silent	0.168221
16178	nsp12	C>T	S913L	missense	0.168221
16575	nsp13	C>T	D113D	silent	0.168221
17135	nsp13	C>T	P300L	missense	0.168221
18086	nsp14	C>T	T16I	missense	0.168221
19017	nsp14	C>T	F326F	silent	0.168221
20402	nsp15	C>T	S261L	missense	0.168221
20429	nsp15	C>T	P270L	missense	0.168221
22132	S	G>T	R190S	missense	0.168221
22468	S	G>T	T302T	silent	0.168221
23987	S	C>T	P809S	missense	0.168221
25467	ORF3a	T>C	P25P	silent	0.168221
25567	ORF3a	G>A	A59T	missense	0.168221
26151	ORF3a	C>T	S253S	silent	0.168221
27281	ORF6	G>T	W27L	missense	0.168221
27883	ORF7b	C>T	A43V	missense	0.168221
2388	nsp2	C>T	T528I	missense	0.165163
2469	nsp2	C>T	A555V	missense	0.165163
2527	nsp2	G>T	E574D	missense	0.165163
5648	nsp3	A>C	K977Q	missense	0.165163
7165	nsp3	C>T	T1482T	silent	0.165163
7267	nsp3	C>T	F1516F	silent	0.165163
7765	nsp3	C>T	S1682S	silent	0.165163
10974	nsp6	G>A	S1N	missense	0.165163
11941	nsp7	C>T	V33V	silent	0.165163
12459	nsp8	C>T	T123I	missense	0.165163
13247	nsp10	C>T	L75L	silent	0.165163
15222	nsp12	C>T	F594F	silent	0.165163
15338	nsp12	T>C	M633T	missense	0.165163
16289	nsp13	C>T	A18V	missense	0.165163
17427	nsp13	G>T	V397V	silent	0.165163
19072	nsp14	G>T	D345Y	missense	0.165163
19718	nsp15	C>T	T33I	missense	0.165163
20102	nsp15	G>T	S161I	missense	0.165163
20962	nsp16	G>A	D102N	missense	0.165163
21621	S	C>A	T20N	missense	0.165163
21898	S	G>T	S112S	silent	0.165163
23520	S	C>T	A653V	missense	0.165163
25511	ORF3a	C>T	S40L	missense	0.165163
28512	N	C>G	P80R	missense	0.165163
28985	N	G>T	G238C	missense	0.165163
29477	N	G>T	D402Y	missense	0.165163
606	nsp1	T>C	I114T	missense	0.162104
733	nsp1	T>C	D156D	silent	0.162104
1927	nsp2	T>A	T374T	silent	0.162104
3477	nsp3	T>C	V253A	missense	0.162104
3768	nsp3	C>T	T350I	missense	0.162104
4893	nsp3	C>T	T725I	missense	0.162104
4927	nsp3	C>T	D736D	silent	0.162104
5300	nsp3	G>T	A861S	missense	0.162104
6336	nsp3	C>T	S1206L	missense	0.162104
6568	nsp3	C>T	D1283D	silent	0.162104
7604	nsp3	C>T	L1629L	silent	0.162104
8320	nsp3	C>T	P1867P	silent	0.162104
8653	nsp4	G>T	M33I	missense	0.162104
14313	nsp12	T>C	D291D	silent	0.162104
18284	nsp14	A>G	H82R	missense	0.162104
18828	nsp14	C>T	V263V	silent	0.162104
20148	nsp15	C>T	F176F	silent	0.162104
25603	ORF3a	C>T	L71L	silent	0.162104
27561	ORF7a	G>T	L56L	silent	0.162104
28651	N	C>T	N126N	silent	0.162104
3619	nsp3	C>T	V300V	silent	0.159046
3653	nsp3	C>T	L312F	missense	0.159046
4534	nsp3	C>T	Y605Y	silent	0.159046
5210	nsp3	G>T	A831S	missense	0.159046
6319	nsp3	A>G	P1200P	silent	0.159046
8802	nsp4	C>T	T83I	missense	0.159046
10097	nsp5	G>A	G15S	missense	0.159046
12243	nsp8	G>T	R51L	missense	0.159046
12628	nsp8	T>C	N179N	silent	0.159046
17288	nsp13	C>T	T351I	missense	0.159046
18060	nsp14	C>T	L7L	silent	0.159046
18570	nsp14	C>T	L177L	silent	0.159046
19011	nsp14	C>T	D324D	silent	0.159046
19151	nsp14	C>T	A371V	missense	0.159046
19167	nsp14	A>G	K376K	silent	0.159046
19961	nsp15	C>T	T114M	missense	0.159046
20056	nsp15	G>A	G146S	missense	0.159046
20628	nsp15	C>T	G336G	silent	0.159046
21641	S	G>T	A27S	missense	0.159046
22016	S	T>C	W152R	missense	0.159046
22224	S	C>T	S221L	missense	0.159046
22525	S	A>G	Q321Q	silent	0.159046
25768	ORF3a	A>C	R126R	silent	0.159046
25910	ORF3a	A>T	D173V	missense	0.159046
28280	N	G>T	D3Y	missense	0.159046
28531	N	C>T	Y86Y	silent	0.159046
28957	N	C>T	N228N	silent	0.159046
29367	N	C>T	P365L	missense	0.159046
1426	nsp2	C>T	Y207Y	silent	0.155987
1559	nsp2	G>A	G252S	missense	0.155987
2305	nsp2	G>T	K500N	missense	0.155987
2695	nsp2	C>T	N630N	silent	0.155987
2841	nsp3	C>T	A41V	missense	0.155987
2878	nsp3	C>T	F53F	silent	0.155987
6471	nsp3	C>T	T1251I	missense	0.155987
7162	nsp3	C>T	D1481D	silent	0.155987
7360	nsp3	G>T	M1547I	missense	0.155987
7393	nsp3	G>T	P1558P	silent	0.155987
7534	nsp3	T>C	C1605C	silent	0.155987
9052	nsp4	A>G	P166P	silent	0.155987
9521	nsp4	C>A	L323I	missense	0.155987
9924	nsp4	C>T	A457V	missense	0.155987
10474	nsp5	C>T	F140F	silent	0.155987
11620	nsp6	C>T	F216F	silent	0.155987
17339	nsp13	C>T	A368V	missense	0.155987
17639	nsp13	C>T	S468L	missense	0.155987
21646	S	C>T	Y28Y	silent	0.155987
22812	S	A>C	K417T	missense	0.155987
24197	S	G>T	A879S	missense	0.155987
25352	S	G>C	V1264L	missense	0.155987
26108	ORF3a	A>G	E239G	missense	0.155987
27549	ORF7a	C>T	N52N	silent	0.155987
539	nsp1	C>T	L92F	missense	0.152929
872	nsp2	G>A	D23N	missense	0.152929
1148	nsp2	G>T	G115C	missense	0.152929
3403	nsp3	G>T	V228V	silent	0.152929
4148	nsp3	G>T	V477F	missense	0.152929
6883	nsp3	C>T	V1388V	silent	0.152929
8818	nsp4	C>T	C88C	silent	0.152929
12119	nsp8	C>T	P10S	missense	0.152929
12651	nsp8	C>T	T187I	missense	0.152929
12820	nsp9	A>G	L45L	silent	0.152929
12885	nsp9	C>T	T67I	missense	0.152929
12924	nsp9	C>T	P80L	missense	0.152929
14340	nsp12	C>T	N300N	silent	0.152929
14622	nsp12	G>T	T394T	silent	0.152929
16393	nsp13	C>T	P53S	missense	0.152929
17058	nsp13	G>T	M274I	missense	0.152929
17502	nsp13	C>T	F422F	silent	0.152929
19854	nsp15	C>T	D78D	silent	0.152929
20946	nsp16	C>T	V96V	silent	0.152929
21058	nsp16	C>T	P134S	missense	0.152929
22444	S	C>T	D294D	silent	0.152929
24697	S	G>A	K1045K	silent	0.152929
25218	S	G>T	G1219V	missense	0.152929
25569	ORF3a	T>A	A59A	silent	0.152929
25570	ORF3a	T>A	S60T	missense	0.152929
25669	ORF3a	C>T	H93Y	missense	0.152929
27689	ORF7a	C>T	P99L	missense	0.152929
27881	ORF7b	C>T	H42H	silent	0.152929
28310	N	C>T	P13S	missense	0.152929
29586	orf10	C>T	P10L	missense	0.152929
275	nsp1	C>T	L4F	missense	0.14987
1346	nsp2	C>A	P181T	missense	0.14987
2189	nsp2	C>T	L462F	missense	0.14987
2731	nsp3	G>A	K4K	silent	0.14987
3234	nsp3	A>T	Q172L	missense	0.14987
3264	nsp3	C>T	T182I	missense	0.14987
4754	nsp3	C>T	P679S	missense	0.14987
5183	nsp3	C>T	P822S	missense	0.14987
5488	nsp3	A>G	L923L	silent	0.14987
5866	nsp3	C>T	F1049F	silent	0.14987
8290	nsp3	C>T	L1857L	silent	0.14987
8344	nsp3	C>T	D1875D	silent	0.14987
9526	nsp4	G>T	M324I	missense	0.14987
11195	nsp6	C>T	L75F	missense	0.14987
17019	nsp13	G>T	E261D	missense	0.14987
17658	nsp13	G>T	M474I	missense	0.14987
18804	nsp14	C>T	S255S	silent	0.14987
19578	nsp14	A>G	Q513Q	silent	0.14987
19947	nsp15	G>T	K109N	missense	0.14987
22206	S	A>G	D215G	missense	0.14987
22480	S	C>T	F306F	silent	0.14987
23638	S	C>T	I692I	silent	0.14987
24174	S	C>T	A871V	missense	0.14987
24442	S	C>T	N960N	silent	0.14987
25352	S	G>T	V1264L	missense	0.14987
28321	N	G>T	T16T	silent	0.14987
28376	N	G>T	A35S	missense	0.14987
29305	N	A>T	P344P	silent	0.14987
865	nsp2	C>T	C20C	silent	0.146811
1376	nsp2	C>T	P191S	missense	0.146811
1601	nsp2	C>T	L266F	missense	0.146811
4795	nsp3	C>T	S692S	silent	0.146811
6317	nsp3	C>T	P1200S	missense	0.146811
6472	nsp3	C>T	T1251T	silent	0.146811
6851	nsp3	A>C	T1378P	missense	0.146811
7675	nsp3	G>T	A1652A	silent	0.146811
9016	nsp4	T>C	A154A	silent	0.146811
10116	nsp5	C>T	T21I	missense	0.146811
16329	nsp13	C>T	Y31Y	silent	0.146811
17060	nsp13	A>T	Q275L	missense	0.146811
19079	nsp14	A>G	E347G	missense	0.146811
21997	S	C>T	Y145Y	silent	0.146811
22021	S	G>T	M153I	missense	0.146811
22225	S	G>T	S221S	silent	0.146811
22792	S	C>T	I410I	silent	0.146811
23323	S	T>C	I587I	silent	0.146811
24031	S	C>T	F823F	silent	0.146811
24892	S	T>C	Y1110Y	silent	0.146811
25429	ORF3a	G>T	V13L	missense	0.146811
25460	ORF3a	C>T	A23V	missense	0.146811
25979	ORF3a	G>T	G196V	missense	0.146811
26305	E	C>T	L21F	missense	0.146811
28290	N	C>T	P6L	missense	0.146811
313	nsp1	C>T	L16L	silent	0.143753
832	nsp2	C>T	N9N	silent	0.143753
1170	nsp2	C>T	S122F	missense	0.143753
2142	nsp2	C>T	P446L	missense	0.143753
2197	nsp2	C>T	D464D	silent	0.143753
2933	nsp3	C>T	L72F	missense	0.143753
3122	nsp3	G>T	D135Y	missense	0.143753
5008	nsp3	G>T	T763T	silent	0.143753
5234	nsp3	A>G	K839E	missense	0.143753
6627	nsp3	C>T	T1303I	missense	0.143753
6628	nsp3	C>T	T1303T	silent	0.143753
6636	nsp3	C>T	T1306I	missense	0.143753
7295	nsp3	G>A	A1526T	missense	0.143753
8092	nsp3	C>T	L1791L	silent	0.143753
8240	nsp3	C>T	H1841Y	missense	0.143753
8326	nsp3	C>T	D1869D	silent	0.143753
8374	nsp3	A>G	V1885V	silent	0.143753
9477	nsp4	T>A	F308Y	missense	0.143753
12412	nsp8	C>T	I107I	silent	0.143753
12854	nsp9	C>T	P57S	missense	0.143753
15372	nsp12	G>T	T644T	silent	0.143753
15925	nsp12	C>T	L829F	missense	0.143753
16857	nsp13	T>C	D207D	silent	0.143753
17733	nsp13	C>T	F499F	silent	0.143753
19274	nsp14	C>A	P412H	missense	0.143753
21255	nsp16	G>C	A199A	silent	0.143753
21789	S	C>T	T76I	missense	0.143753
22155	S	A>G	D198G	missense	0.143753
22550	S	C>T	P330S	missense	0.143753
22708	S	G>T	V382V	silent	0.143753
23029	S	C>T	Y489Y	silent	0.143753
24933	S	G>T	G1124V	missense	0.143753
26526	M	G>T	A2S	missense	0.143753
26527	M	C>T	A2V	missense	0.143753
27483	ORF7a	T>C	L30L	silent	0.143753
27493	ORF7a	C>T	P34S	missense	0.143753
27579	ORF7a	A>T	Q62H	missense	0.143753
28460	N	G>A	D63N	missense	0.143753
854	nsp2	C>T	P17S	missense	0.140694
942	nsp2	G>A	R46K	missense	0.140694
1616	nsp2	C>T	L271F	missense	0.140694
1715	nsp2	A>G	T304A	missense	0.140694
1889	nsp2	C>T	R362C	missense	0.140694
2144	nsp2	G>T	V447F	missense	0.140694
5023	nsp3	G>A	M768I	missense	0.140694
5884	nsp3	C>T	Y1055Y	silent	0.140694
6145	nsp3	C>T	F1142F	silent	0.140694
6352	nsp3	G>T	K1211N	missense	0.140694
9724	nsp4	C>T	F390F	silent	0.140694
9994	nsp4	C>T	N480N	silent	0.140694
13605	nsp12	C>T	R55R	silent	0.140694
16534	nsp13	A>G	S100G	missense	0.140694
17551	nsp13	G>A	G439R	missense	0.140694
17976	nsp13	C>A	D580E	missense	0.140694
20580	nsp15	G>T	V320V	silent	0.140694
23236	S	G>T	K558N	missense	0.140694
25440	ORF3a	G>T	K16N	missense	0.140694
26262	E	G>T	S6S	silent	0.140694
27002	M	C>T	D160D	silent	0.140694
27294	ORF6	C>T	Y31Y	silent	0.140694
28171	ORF8	C>T	P93L	missense	0.140694
1463	nsp2	G>A	G220S	missense	0.137636
5221	nsp3	C>T	H834H	silent	0.137636
6872	nsp3	G>A	V1385I	missense	0.137636
7756	nsp3	G>T	K1679N	missense	0.137636
7787	nsp3	G>A	A1690T	missense	0.137636
11521	nsp6	G>T	M183I	missense	0.137636
11701	nsp6	T>C	D243D	silent	0.137636
13326	nsp10	C>T	T101I	missense	0.137636
17373	nsp13	C>T	A379A	silent	0.137636
20233	nsp15	C>T	P205S	missense	0.137636
20931	nsp16	G>T	T91T	silent	0.137636
22747	S	C>A	V395V	silent	0.137636
23271	S	C>T	A570V	missense	0.137636
25009	S	G>A	K1149K	silent	0.137636
25046	S	C>T	P1162S	missense	0.137636
25276	S	C>T	T1238T	silent	0.137636
25777	ORF3a	C>T	L129F	missense	0.137636
26013	ORF3a	C>T	F207F	silent	0.137636
26192	ORF3a	C>T	P267L	missense	0.137636
26256	E	C>T	F4F	silent	0.137636
26858	M	C>T	F112F	silent	0.137636
27794	ORF7b	T>C	F13F	silent	0.137636
28312	N	C>T	P13P	silent	0.137636
28367	N	C>T	R32C	missense	0.137636
28868	N	C>T	P199S	missense	0.137636
29260	N	G>T	T329T	silent	0.137636
29440	N	G>T	Q389H	missense	0.137636
2144	nsp2	G>A	V447I	missense	0.134577
2585	nsp2	G>T	V594F	missense	0.134577
2902	nsp3	C>T	V61V	silent	0.134577
2945	nsp3	G>T	G76C	missense	0.134577
3773	nsp3	C>T	R352C	missense	0.134577
4752	nsp3	C>T	T678I	missense	0.134577
6551	nsp3	A>G	M1278V	missense	0.134577
8257	nsp3	A>C	E1846D	missense	0.134577
9860	nsp4	T>C	L436L	silent	0.134577
11767	nsp6	C>T	S265S	silent	0.134577
11824	nsp6	C>A	I284I	silent	0.134577
13011	nsp9	C>T	T109I	missense	0.134577
13378	nsp10	C>T	T118T	silent	0.134577
14178	nsp12	C>T	T246T	silent	0.134577
15017	nsp12	C>T	A526V	missense	0.134577
16317	nsp13	T>C	C27C	silent	0.134577
18083	nsp14	T>C	I15T	missense	0.134577
18651	nsp14	G>T	E204D	missense	0.134577
19868	nsp15	C>T	T83I	missense	0.134577
22993	S	C>A	S477R	missense	0.134577
23611	S	G>T	R683R	silent	0.134577
25487	ORF3a	C>T	T32I	missense	0.134577
25494	ORF3a	G>T	T34T	silent	0.134577
25919	ORF3a	C>T	T176I	missense	0.134577
26447	E	C>T	S68F	missense	0.134577
26861	M	T>C	N113N	silent	0.134577
27534	ORF7a	T>C	H47H	silent	0.134577
28361	N	G>A	G30R	missense	0.134577
28777	N	A>G	P168P	silent	0.134577
1812	nsp2	C>T	A336V	missense	0.131519
2023	nsp2	C>T	F406F	silent	0.131519
2523	nsp2	C>T	T573I	missense	0.131519
3231	nsp3	G>A	G171D	missense	0.131519
3619	nsp3	C>A	V300V	silent	0.131519
6985	nsp3	A>T	L1422L	silent	0.131519
8836	nsp4	C>T	V94V	silent	0.131519
11058	nsp6	C>T	T29I	missense	0.131519
11144	nsp6	A>G	M58V	missense	0.131519
12005	nsp7	C>T	L55L	silent	0.131519
12079	nsp7	G>A	R79R	silent	0.131519
13348	nsp10	G>T	V108V	silent	0.131519
14107	nsp12	A>T	I223L	missense	0.131519
14653	nsp12	G>T	V405F	missense	0.131519
15243	nsp12	G>T	M601I	missense	0.131519
16647	nsp13	G>T	T137T	silent	0.131519
16750	nsp13	C>T	P172S	missense	0.131519
19763	nsp15	C>T	T48I	missense	0.131519
20397	nsp15	G>A	K259K	silent	0.131519
21637	S	C>T	P25P	silent	0.131519
21736	S	C>T	F58F	silent	0.131519
23267	S	A>T	I569F	missense	0.131519
25459	ORF3a	G>T	A23S	missense	0.131519
25502	ORF3a	T>C	I37T	missense	0.131519
26270	E	C>T	T9I	missense	0.131519
26455	E	C>T	P71S	missense	0.131519
26709	M	G>T	A63S	missense	0.131519
27600	ORF7a	C>T	D69D	silent	0.131519
27632	ORF7a	G>A	R80K	missense	0.131519
28014	ORF8	T>G	F41V	missense	0.131519
28708	N	C>T	H145H	silent	0.131519
843	nsp2	C>T	P13L	missense	0.12846
1342	nsp2	C>T	Y179Y	silent	0.12846
4784	nsp3	C>T	L689F	missense	0.12846
5192	nsp3	C>T	L825L	silent	0.12846
5259	nsp3	C>T	T847I	missense	0.12846
6623	nsp3	A>G	K1302E	missense	0.12846
8368	nsp3	G>A	A1883A	silent	0.12846
9479	nsp4	G>T	G309C	missense	0.12846
12085	nsp7	C>T	T81T	silent	0.12846
12202	nsp8	G>T	K37N	missense	0.12846
13647	nsp12	C>T	Y69Y	silent	0.12846
14808	nsp12	T>C	Y456Y	silent	0.12846
15277	nsp12	C>T	H613Y	missense	0.12846
16049	nsp12	C>T	T870I	missense	0.12846
16431	nsp13	A>G	L65L	silent	0.12846
18412	nsp14	G>T	V125F	missense	0.12846
23371	S	T>C	N603N	silent	0.12846
24751	S	G>T	L1063F	missense	0.12846
24781	S	G>T	K1073N	missense	0.12846
25217	S	G>T	G1219C	missense	0.12846
25561	ORF3a	C>T	Q57O	missense	0.12846
25572	ORF3a	C>T	S60S	silent	0.12846
25680	ORF3a	C>T	L96L	silent	0.12846
26549	M	C>T	T9T	silent	0.12846
27092	M	C>T	D190D	silent	0.12846
27654	ORF7a	C>T	F87F	silent	0.12846
27670	ORF7a	G>T	V93F	missense	0.12846
28045	ORF8	C>T	A51V	missense	0.12846
28153	ORF8	C>T	T87I	missense	0.12846
28361	N	G>C	G30R	missense	0.12846
29000	N	G>T	G243C	missense	0.12846
1150	nsp2	C>T	G115G	silent	0.125401
1263	nsp2	C>T	T153M	missense	0.125401
1314	nsp2	C>T	T170I	missense	0.125401
2201	nsp2	T>A	W466R	missense	0.125401
2306	nsp2	C>T	L501F	missense	0.125401
5558	nsp3	G>A	V947I	missense	0.125401
6449	nsp3	C>T	L1244F	missense	0.125401
7948	nsp3	C>T	Y1743Y	silent	0.125401
9559	nsp4	C>T	Y335Y	silent	0.125401
11449	nsp6	T>C	D159D	silent	0.125401
17528	nsp13	C>T	T431I	missense	0.125401
18687	nsp14	C>T	C216C	silent	0.125401
19572	nsp14	C>T	Y511Y	silent	0.125401
20679	nsp16	G>T	P7P	silent	0.125401
20719	nsp16	C>T	L21L	silent	0.125401
20844	nsp16	C>T	P62P	silent	0.125401
21357	nsp16	T>C	N233N	silent	0.125401
22346	S	G>T	A262S	missense	0.125401
22813	S	G>T	K417N	missense	0.125401
23416	S	A>T	T618T	silent	0.125401
23873	S	G>T	A771S	missense	0.125401
24757	S	G>T	V1065V	silent	0.125401
25621	ORF3a	G>T	V77F	missense	0.125401
25793	ORF3a	G>T	R134L	missense	0.125401
26066	ORF3a	T>C	V225A	missense	0.125401
26814	M	G>T	A98S	missense	0.125401
27970	ORF8	C>T	T26I	missense	0.125401
28921	N	T>C	D216D	silent	0.125401
29171	N	C>T	H300Y	missense	0.125401
29628	orf10	G>T	R24L	missense	0.125401
1810	nsp2	A>G	K335K	silent	0.122343
1973	nsp2	C>T	L390L	silent	0.122343
2106	nsp2	C>T	T434I	missense	0.122343
2734	nsp3	T>C	V5V	silent	0.122343
3933	nsp3	A>C	E405A	missense	0.122343
4288	nsp3	G>T	E523D	missense	0.122343
4586	nsp3	C>T	L623L	silent	0.122343
8964	nsp4	C>T	S137L	missense	0.122343
9162	nsp4	A>G	N203S	missense	0.122343
9737	nsp4	A>G	S395G	missense	0.122343
10202	nsp5	C>T	L50F	missense	0.122343
12357	nsp8	C>T	T89I	missense	0.122343
12763	nsp9	C>T	D26D	silent	0.122343
17213	nsp13	C>T	P326L	missense	0.122343
18166	nsp14	C>T	P43S	missense	0.122343
18189	nsp14	C>T	T50T	silent	0.122343
18526	nsp14	C>T	R163C	missense	0.122343
20143	nsp15	C>G	Q175E	missense	0.122343
21801	S	A>C	D80A	missense	0.122343
21893	S	G>A	D111N	missense	0.122343
22484	S	G>T	V308L	missense	0.122343
23884	S	A>G	Q774Q	silent	0.122343
24374	S	C>T	L938F	missense	0.122343
25162	S	C>T	L1200L	silent	0.122343
25688	ORF3a	C>T	A99V	missense	0.122343
27247	ORF6	C>T	L16L	silent	0.122343
28600	N	T>C	Y109Y	silent	0.122343
28705	N	T>C	D144D	silent	0.122343
28905	N	C>T	A211V	missense	0.122343
29135	N	G>A	D288N	missense	0.122343
29179	N	G>T	P302P	silent	0.122343
673	nsp1	C>T	Y136Y	silent	0.119284
1302	nsp2	C>T	T166I	missense	0.119284
1380	nsp2	C>T	A192V	missense	0.119284
1437	nsp2	C>T	S211F	missense	0.119284
1498	nsp2	C>T	F231F	silent	0.119284
2037	nsp2	C>T	A411V	missense	0.119284
3340	nsp3	G>T	V207V	silent	0.119284
3638	nsp3	G>A	G307S	missense	0.119284
3880	nsp3	G>A	E387E	silent	0.119284
3885	nsp3	C>T	P389L	missense	0.119284
3924	nsp3	C>A	P402H	missense	0.119284
4206	nsp3	C>T	A496V	missense	0.119284
4226	nsp3	C>T	P503S	missense	0.119284
5012	nsp3	G>T	V765F	missense	0.119284
6362	nsp3	G>A	A1215T	missense	0.119284
6461	nsp3	G>A	V1248M	missense	0.119284
7710	nsp3	A>C	N1664T	missense	0.119284
8090	nsp3	C>T	L1791F	missense	0.119284
8760	nsp4	C>T	A69V	missense	0.119284
9473	nsp4	G>A	A307T	missense	0.119284
9561	nsp4	C>T	S336L	missense	0.119284
10834	nsp5	C>T	A260A	silent	0.119284
12741	nsp9	C>T	T19I	missense	0.119284
13617	nsp12	G>T	K59N	missense	0.119284
13694	nsp12	C>T	T85I	missense	0.119284
15027	nsp12	A>G	A529A	silent	0.119284
16026	nsp12	A>G	L862L	silent	0.119284
16456	nsp13	T>C	S74P	missense	0.119284
17474	nsp13	C>T	T413I	missense	0.119284
19732	nsp15	G>T	V38F	missense	0.119284
21008	nsp16	C>T	T117I	missense	0.119284
22498	S	C>T	I312I	silent	0.119284
23086	S	C>T	Y508Y	silent	0.119284
24301	S	G>A	Q913Q	silent	0.119284
25081	S	T>C	N1173N	silent	0.119284
28320	N	C>T	T16M	missense	0.119284
28328	N	G>A	G19R	missense	0.119284
28396	N	G>T	R41R	silent	0.119284
28857	N	G>T	R195I	missense	0.119284
2035	nsp2	G>T	L410F	missense	0.116226
2675	nsp2	C>T	P624S	missense	0.116226
2836	nsp3	C>T	C39C	silent	0.116226
3393	nsp3	C>T	A225V	missense	0.116226
4073	nsp3	C>A	L452I	missense	0.116226
4901	nsp3	C>T	L728L	silent	0.116226
6446	nsp3	G>T	V1243F	missense	0.116226
7119	nsp3	C>T	S1467F	missense	0.116226
7990	nsp3	A>G	A1757A	silent	0.116226
8031	nsp3	A>G	K1771R	missense	0.116226
9397	nsp4	A>G	S281S	silent	0.116226
10901	nsp5	G>C	G283R	missense	0.116226
11222	nsp6	G>T	V84F	missense	0.116226
11665	nsp6	C>T	L231L	silent	0.116226
13554	nsp12	C>T	Y38Y	silent	0.116226
18032	nsp13	C>T	T599I	missense	0.116226
19593	nsp14	C>T	N518N	silent	0.116226
19662	nsp15	C>T	H14H	silent	0.116226
20274	nsp15	G>T	M218I	missense	0.116226
21551	nsp16	A>T	N298I	missense	0.116226
23426	S	G>T	V622F	missense	0.116226
23557	S	C>T	P665P	silent	0.116226
23608	S	G>T	R682R	silent	0.116226
24427	S	T>C	N955N	silent	0.116226
25228	S	T>A	A1222A	silent	0.116226
25792	ORF3a	C>T	R134C	missense	0.116226
25818	ORF3a	T>C	D142D	silent	0.116226
27382	ORF6	G>C	D61H	missense	0.116226
28088	ORF8	T>A	A65A	silent	0.116226
529	nsp1	G>T	L88L	silent	0.113167
884	nsp2	C>T	R27C	missense	0.113167
1392	nsp2	C>T	S196L	missense	0.113167
1904	nsp2	A>G	I367V	missense	0.113167
3990	nsp3	C>T	T424I	missense	0.113167
5184	nsp3	C>T	P822L	missense	0.113167
6401	nsp3	C>T	P1228S	missense	0.113167
6701	nsp3	C>T	L1328F	missense	0.113167
8171	nsp3	G>A	A1818T	missense	0.113167
8664	nsp4	C>T	T37I	missense	0.113167
9856	nsp4	G>T	V434V	silent	0.113167
10376	nsp5	C>T	P108S	missense	0.113167
11507	nsp6	G>A	V179I	missense	0.113167
12034	nsp7	T>C	G64G	silent	0.113167
12781	nsp9	C>T	Y32Y	silent	0.113167
12823	nsp9	C>T	S46S	silent	0.113167
14322	nsp12	C>T	Y294Y	silent	0.113167
16728	nsp13	T>C	H164H	silent	0.113167
16935	nsp13	G>T	M233I	missense	0.113167
16943	nsp13	G>T	S236I	missense	0.113167
16948	nsp13	C>T	P238S	missense	0.113167
17027	nsp13	G>A	S264N	missense	0.113167
17280	nsp13	G>T	V348V	silent	0.113167
18020	nsp13	G>A	R595K	missense	0.113167
18329	nsp14	C>T	T97I	missense	0.113167
21156	nsp16	C>T	S166S	silent	0.113167
23296	S	T>C	D578D	silent	0.113167
24748	S	C>T	F1062F	silent	0.113167
24914	S	G>T	D1118Y	missense	0.113167
25065	S	A>G	D1168G	missense	0.113167
25091	S	G>A	V1177I	missense	0.113167
25448	ORF3a	A>G	E19G	missense	0.113167
25677	ORF3a	G>T	L95F	missense	0.113167
26833	M	C>T	A104V	missense	0.113167
28159	ORF8	A>G	N89S	missense	0.113167
29451	N	C>T	T393I	missense	0.113167
521	nsp1	G>T	V86F	missense	0.110109
875	nsp2	C>T	L24F	missense	0.110109
1063	nsp2	C>T	F86F	silent	0.110109
1473	nsp2	C>T	T223I	missense	0.110109
1519	nsp2	C>T	N238N	silent	0.110109
3418	nsp3	G>T	K233N	missense	0.110109
3753	nsp3	G>A	R345K	missense	0.110109
4012	nsp3	C>T	L431L	silent	0.110109
4423	nsp3	C>T	R568R	silent	0.110109
4788	nsp3	C>T	A690V	missense	0.110109
6606	nsp3	C>T	S1296F	missense	0.110109
7029	nsp3	C>T	S1437F	missense	0.110109
9042	nsp4	C>T	S163F	missense	0.110109
9073	nsp4	C>T	T173T	silent	0.110109
9280	nsp4	A>G	V242V	silent	0.110109
10523	nsp5	G>C	V157L	missense	0.110109
11235	nsp6	C>T	A88V	missense	0.110109
11919	nsp7	C>T	S26F	missense	0.110109
12191	nsp8	G>T	V34F	missense	0.110109
13297	nsp10	C>T	D91D	silent	0.110109
13329	nsp10	C>T	T102I	missense	0.110109
15380	nsp12	G>T	S647I	missense	0.110109
15978	nsp12	T>C	D846D	silent	0.110109
16985	nsp13	C>T	T250I	missense	0.110109
19554	nsp14	C>T	G505G	silent	0.110109
21080	nsp16	A>G	K141R	missense	0.110109
25526	ORF3a	G>T	W45L	missense	0.110109
26654	M	G>T	R44S	missense	0.110109
27615	ORF7a	C>T	V74V	silent	0.110109
28027	ORF8	G>C	W45S	missense	0.110109
28343	N	A>G	T24A	missense	0.110109
28703	N	G>T	D144Y	missense	0.110109
29005	N	A>C	Q244H	missense	0.110109
29625	orf10	C>T	S23F	missense	0.110109
1489	nsp2	C>T	G228G	silent	0.10705
1514	nsp2	C>T	H237Y	missense	0.10705
1888	nsp2	T>C	A361A	silent	0.10705
2692	nsp2	A>T	T629T	silent	0.10705
3602	nsp3	C>T	H295Y	missense	0.10705
3774	nsp3	G>A	R352H	missense	0.10705
4540	nsp3	C>T	Y607Y	silent	0.10705
4824	nsp3	C>T	S702F	missense	0.10705
5055	nsp3	C>T	T779I	missense	0.10705
6037	nsp3	C>T	S1106S	silent	0.10705
6466	nsp3	A>G	K1249K	silent	0.10705
7743	nsp3	G>T	S1675I	missense	0.10705
7844	nsp3	C>T	L1709L	silent	0.10705
7860	nsp3	C>T	T1714I	missense	0.10705
8078	nsp3	C>T	P1787S	missense	0.10705
8175	nsp3	C>T	A1819V	missense	0.10705
10277	nsp5	C>T	L75F	missense	0.10705
10317	nsp5	A>G	K88R	missense	0.10705
10440	nsp5	C>T	A129V	missense	0.10705
10449	nsp5	C>T	P132L	missense	0.10705
10605	nsp5	C>T	P184L	missense	0.10705
11960	nsp7	C>A	L40I	missense	0.10705
12784	nsp9	C>T	N33N	silent	0.10705
13712	nsp12	A>G	K91R	missense	0.10705
14559	nsp12	G>T	V373V	silent	0.10705
17749	nsp13	G>T	A505S	missense	0.10705
17750	nsp13	C>T	A505V	missense	0.10705
18225	nsp14	G>T	M62I	missense	0.10705
19895	nsp15	C>T	A92V	missense	0.10705
20104	nsp15	C>T	L162F	missense	0.10705
21786	S	G>T	G75V	missense	0.10705
22482	S	C>T	T307I	missense	0.10705
22636	S	C>T	I358I	silent	0.10705
25350	S	C>T	P1263L	missense	0.10705
25469	ORF3a	C>T	S26L	missense	0.10705
25617	ORF3a	G>T	K75N	missense	0.10705
25711	ORF3a	T>C	Y107H	missense	0.10705
26208	ORF3a	C>T	S272S	silent	0.10705
26526	M	G>A	A2T	missense	0.10705
26912	M	C>T	T130T	silent	0.10705
27849	ORF7b	C>T	L32F	missense	0.10705
28310	N	C>A	P13T	missense	0.10705
28915	N	C>T	G214G	silent	0.10705
29403	N	A>G	D377G	missense	0.10705
705	nsp1	A>G	D147G	missense	0.103991
1141	nsp2	G>T	K112N	missense	0.103991
1267	nsp2	C>T	G154G	silent	0.103991
1882	nsp2	G>T	E359D	missense	0.103991
1914	nsp2	G>A	R370H	missense	0.103991
2450	nsp2	C>T	L549L	silent	0.103991
2508	nsp2	C>T	P568L	missense	0.103991
2659	nsp2	G>A	K618K	silent	0.103991
3904	nsp3	A>G	P395P	silent	0.103991
3924	nsp3	C>T	P402L	missense	0.103991
5784	nsp3	C>T	T1022I	missense	0.103991
6255	nsp3	C>T	A1179V	missense	0.103991
6653	nsp3	G>T	V1312F	missense	0.103991
7124	nsp3	C>T	P1469S	missense	0.103991
9935	nsp4	A>G	T461A	missense	0.103991
10384	nsp5	G>A	Q110Q	silent	0.103991
10737	nsp5	A>G	N228S	missense	0.103991
11335	nsp6	G>T	V121V	silent	0.103991
11461	nsp6	C>T	S163S	silent	0.103991
12786	nsp9	C>T	T34I	missense	0.103991
13176	nsp10	C>T	T51I	missense	0.103991
15933	nsp12	C>T	Y831Y	silent	0.103991
17679	nsp13	G>T	T481T	silent	0.103991
19239	nsp14	A>G	R400R	silent	0.103991
21812	S	C>T	L84L	silent	0.103991
23577	S	C>T	A672V	missense	0.103991
25528	ORF3a	C>T	L46F	missense	0.103991
25548	ORF3a	T>G	L52L	silent	0.103991
25571	ORF3a	C>T	S60F	missense	0.103991
25580	ORF3a	T>C	I63T	missense	0.103991
25702	ORF3a	C>T	P104S	missense	0.103991
25876	ORF3a	A>G	S162G	missense	0.103991
25986	ORF3a	A>C	K198N	missense	0.103991
26177	ORF3a	C>T	P262L	missense	0.103991
27882	ORF7b	G>A	A43T	missense	0.103991
28907	N	G>T	G212C	missense	0.103991
28932	N	C>T	A220V	missense	0.103991
29420	N	C>G	P383A	missense	0.103991
29670	orf10	C>T	T38I	missense	0.103991
376	nsp1	G>T	E37D	missense	0.100933
517	nsp1	T>G	V84V	silent	0.100933
874	nsp2	C>T	D23D	silent	0.100933
1960	nsp2	C>T	A385A	silent	0.100933
2919	nsp3	C>T	P67L	missense	0.100933
3646	nsp3	C>T	D309D	silent	0.100933
3923	nsp3	C>T	P402S	missense	0.100933
4327	nsp3	C>T	Y536Y	silent	0.100933
4960	nsp3	G>T	V747V	silent	0.100933
5301	nsp3	C>T	A861V	missense	0.100933
6032	nsp3	G>A	A1105T	missense	0.100933
7843	nsp3	C>T	N1708N	silent	0.100933
9598	nsp4	C>T	Y348Y	silent	0.100933
13255	nsp10	C>T	C77C	silent	0.100933
13459	nsp11	G>T	S6S	silent	0.100933
13487	nsp12	C>T	A16V	missense	0.100933
15371	nsp12	C>T	T644M	missense	0.100933
15427	nsp12	T>C	L663L	silent	0.100933
15444	nsp12	G>T	M668I	missense	0.100933
16245	nsp13	G>A	G3G	silent	0.100933
16335	nsp13	T>C	H33H	silent	0.100933
16377	nsp13	G>T	P47P	silent	0.100933
16696	nsp13	G>T	V154L	missense	0.100933
17766	nsp13	C>T	V510V	silent	0.100933
18928	nsp14	C>T	P297S	missense	0.100933
19383	nsp14	T>C	S448S	silent	0.100933
20480	nsp15	C>T	S287L	missense	0.100933
20676	nsp16	A>G	Q6Q	silent	0.100933
21468	nsp16	G>T	M270I	missense	0.100933
21570	S	T>G	V3G	missense	0.100933
21676	S	C>T	Y38Y	silent	0.100933
21717	S	A>G	Q52R	missense	0.100933
23031	S	T>C	F490S	missense	0.100933
23996	S	C>T	P812S	missense	0.100933
24106	S	C>T	D848D	silent	0.100933
24381	S	C>T	S940F	missense	0.100933
25500	ORF3a	G>A	P36P	silent	0.100933
25593	ORF3a	G>T	K67N	missense	0.100933
25721	ORF3a	C>T	A110V	missense	0.100933
25947	ORF3a	G>T	Q185H	missense	0.100933
26029	ORF3a	C>A	Q213K	missense	0.100933
26801	M	C>G	L93L	silent	0.100933
26849	M	G>T	M109I	missense	0.100933
27280	ORF6	T>C	W27R	missense	0.100933
27383	ORF6	A>T	D61V	missense	0.100933
27612	ORF7a	C>T	H73H	silent	0.100933
28879	N	T>A	S202R	missense	0.100933
274	nsp1	C>T	S3S	silent	0.0978743
398	nsp1	C>T	H45Y	missense	0.0978743
445	nsp1	T>C	V60V	silent	0.0978743
682	nsp1	T>G	D139E	missense	0.0978743
2086	nsp2	G>T	Q427H	missense	0.0978743
2570	nsp2	C>T	P589S	missense	0.0978743
3165	nsp3	C>T	A149V	missense	0.0978743
4165	nsp3	T>C	V482V	silent	0.0978743
4504	nsp3	G>T	E595D	missense	0.0978743
5557	nsp3	T>C	G946G	silent	0.0978743
6120	nsp3	C>T	S1134L	missense	0.0978743
6762	nsp3	C>T	T1348I	missense	0.0978743
8088	nsp3	A>G	K1790R	missense	0.0978743
8764	nsp4	T>C	D70D	silent	0.0978743
10093	nsp5	T>C	V13V	silent	0.0978743
10150	nsp5	T>C	L32L	silent	0.0978743
10188	nsp5	C>T	T45I	missense	0.0978743
10875	nsp5	A>G	N274S	missense	0.0978743
12015	nsp7	T>C	V58A	missense	0.0978743
12136	nsp8	T>C	F15F	silent	0.0978743
12153	nsp8	C>T	A21V	missense	0.0978743
12544	nsp8	A>T	S151S	silent	0.0978743
12769	nsp9	G>T	A28A	silent	0.0978743
13197	nsp10	C>T	T58I	missense	0.0978743
15906	nsp12	G>T	Q822H	missense	0.0978743
17184	nsp13	A>C	A316A	silent	0.0978743
18294	nsp14	A>G	A85A	silent	0.0978743
18300	nsp14	T>G	I87M	missense	0.0978743
18859	nsp14	G>T	A274S	missense	0.0978743
19602	nsp14	C>T	N521N	silent	0.0978743
19999	nsp15	G>T	V127F	missense	0.0978743
20117	nsp15	C>T	T166I	missense	0.0978743
20380	nsp15	C>T	L254L	silent	0.0978743
21034	nsp16	C>T	L126F	missense	0.0978743
22020	S	T>C	M153T	missense	0.0978743
22713	S	C>T	P384L	missense	0.0978743
22918	S	G>T	L452L	silent	0.0978743
22995	S	C>G	T478R	missense	0.0978743
25019	S	G>T	D1153Y	missense	0.0978743
25509	ORF3a	C>T	A39A	silent	0.0978743
25522	ORF3a	G>A	G44R	missense	0.0978743
25970	ORF3a	G>T	W193L	missense	0.0978743
26464	E	C>T	L74L	silent	0.0978743
27641	ORF7a	C>T	S83L	missense	0.0978743
27928	ORF8	C>A	T12N	missense	0.0978743
28278	N	C>T	S2F	missense	0.0978743
29074	N	A>G	A267A	silent	0.0978743
29081	N	G>T	V270L	missense	0.0978743
2040	nsp2	C>T	T412I	missense	0.0948157
2662	nsp2	C>T	Y619Y	silent	0.0948157
4261	nsp3	G>A	Q514Q	silent	0.0948157
4678	nsp3	G>T	V653V	silent	0.0948157
5554	nsp3	G>T	K945N	missense	0.0948157
6033	nsp3	C>T	A1105V	missense	0.0948157
8476	nsp3	C>T	N1919N	silent	0.0948157
9665	nsp4	C>T	P371S	missense	0.0948157
9761	nsp4	G>T	V403F	missense	0.0948157
10340	nsp5	C>T	P96S	missense	0.0948157
11344	nsp6	C>T	I124I	silent	0.0948157
11534	nsp6	G>A	G188S	missense	0.0948157
12490	nsp8	A>T	P133P	silent	0.0948157
13296	nsp10	A>G	D91G	missense	0.0948157
14874	nsp12	G>T	K478N	missense	0.0948157
15450	nsp12	C>T	G670G	silent	0.0948157
16192	nsp12	C>T	P918S	missense	0.0948157
16338	nsp13	C>T	V34V	silent	0.0948157
17211	nsp13	G>T	L325F	missense	0.0948157
18315	nsp14	G>A	E92E	silent	0.0948157
18498	nsp14	G>T	M153I	missense	0.0948157
18518	nsp14	A>G	N160S	missense	0.0948157
18546	nsp14	G>T	M169I	missense	0.0948157
18932	nsp14	T>C	I298T	missense	0.0948157
19799	nsp15	A>G	K60R	missense	0.0948157
21295	nsp16	G>A	G213S	missense	0.0948157
21301	nsp16	C>T	P215S	missense	0.0948157
22095	S	A>G	D178G	missense	0.0948157
24400	S	A>T	G946G	silent	0.0948157
24794	S	G>A	A1078T	missense	0.0948157
25111	S	T>A	I1183I	silent	0.0948157
25416	ORF3a	C>T	F8F	silent	0.0948157
25433	ORF3a	C>T	T14I	missense	0.0948157
25665	ORF3a	C>T	Y91Y	silent	0.0948157
27506	ORF7a	G>T	G38V	missense	0.0948157
27827	ORF7b	G>T	M24I	missense	0.0948157
28236	ORF8	C>T	R115C	missense	0.0948157
28307	N	G>T	A12S	missense	0.0948157
29044	N	G>A	K257K	silent	0.0948157
29249	N	C>T	P326S	missense	0.0948157
29648	orf10	G>T	D31Y	missense	0.0948157
929	nsp2	A>G	I42V	missense	0.0917571
1441	nsp2	C>T	G212G	silent	0.0917571
1563	nsp2	G>A	C253Y	missense	0.0917571
1847	nsp2	T>C	S348P	missense	0.0917571
2156	nsp2	C>T	L451F	missense	0.0917571
2509	nsp2	C>T	P568P	silent	0.0917571
2747	nsp3	G>T	D10Y	missense	0.0917571
3425	nsp3	C>T	P236S	missense	0.0917571
3736	nsp3	C>T	D339D	silent	0.0917571
3745	nsp3	T>C	H342H	silent	0.0917571
4105	nsp3	G>T	K462N	missense	0.0917571
5339	nsp3	C>T	P874S	missense	0.0917571
7328	nsp3	G>T	A1537S	missense	0.0917571
7813	nsp3	T>C	H1698H	silent	0.0917571
7829	nsp3	G>T	V1704F	missense	0.0917571
7840	nsp3	C>T	D1707D	silent	0.0917571
8131	nsp3	G>T	K1804N	missense	0.0917571
[truncated: 18,671 more rows]
