# Supplementary material for: SARS-CoV-2 variant evolution in the United States: High accumulation of viral mutations over time likely through serial Founder Events and mutational bursts
Source: PLoS One. 2021 Jul 23;16(7):e0255169. doi: 10.1371/journal.pone.0255169 (PMC8301627; doi:10.1371/journal.pone.0255169)
Supplement: S2 File — Information related to Fig 3A. (CSV) [file pone.0255169.s007.csv]

coord	snv	prot_change	Collection_Date_Q	n
21575	C>T	L5F	Q1	22
21575	C>T	L5F	Q2	30
21575	C>T	L5F	Q3	32
21575	C>T	L5F	Q4	63
21600	G>T	S13I	Q4	28
21893	G>A	D111N	Q3	12
22018	G>T	W152C	Q4	29
22079	C>A	Q173K	Q4	11
22190	A>G	I210V	Q4	9
22220	T>C	F220L	Q2	9
22224	C>T	S221L	Q2	24
22706	G>T	V382L	Q4	35
22766	A>G	I402V	Q3	9
22917	T>G	L452R	Q4	28
23010	T>C	V483A	Q1	18
23031	T>C	F490S	Q4	9
23042	T>C	S494P	Q4	30
23064	A>C	N501T	Q4	12
23120	G>T	A520S	Q4	11
23586	A>G	Q675R	Q3	18
23592	A>G	Q677R	Q4	9
23593	G>C	Q677H	Q4	12
23593	G>T	Q677H	Q3	27
23593	G>T	Q677H	Q4	37
23604	C>A	P681H	Q3	13
23604	C>A	P681H	Q4	43
23756	A>T	T732S	Q4	9
23900	G>C	E780Q	Q3	51
23900	G>C	E780Q	Q4	32
24138	C>T	T859I	Q4	10
24680	G>T	V1040F	Q4	13
24770	G>T	A1070S	Q3	18
25083	C>T	A1174V	Q3	14
25088	G>T	V1176F	Q4	10
25121	A>T	N1187Y	Q3	16
25166	G>C	E1202Q	Q4	10
