# Supplementary material for: SARS-CoV-2 variant evolution in the United States: High accumulation of viral mutations over time likely through serial Founder Events and mutational bursts
Source: PLoS One. 2021 Jul 23;16(7):e0255169. doi: 10.1371/journal.pone.0255169 (PMC8301627; doi:10.1371/journal.pone.0255169)
Supplement: S3 File — Information related to Fig 5. (CSV) [file pone.0255169.s008.csv]

lineage	add_on_muts	n
B.1.1.7	A1070V	1
B.1.1.7	A1078S	2
B.1.1.7	A263S	1
B.1.1.7	A27S	2
B.1.1.7	A27V	2
B.1.1.7	A520S	3
B.1.1.7	A653V	1
B.1.1.7	A653V, M1229I	17
B.1.1.7	A67V	7
B.1.1.7	A688V	2
B.1.1.7	A688V, S98F, D138H	1
B.1.1.7	A701V	10
B.1.1.7	A845S	2
B.1.1.7	A845S, S221L, L5F	1
B.1.1.7	D138H, S98F	13
B.1.1.7	D138H, S98F, A688V	1
B.1.1.7	D178N	1
B.1.1.7	D253G	1
B.1.1.7	D80Y	5
B.1.1.7	D936Y	1
B.1.1.7	E1202Q	3
B.1.1.7	E583D	12
B.1.1.7	G142D	1
B.1.1.7	G75V, L5F	1
B.1.1.7	H49Y	2
B.1.1.7	H655Y	1
B.1.1.7	L176F	2
B.1.1.7	L18F	21
B.1.1.7	L18F, A222V	1
B.1.1.7	L5F	63
B.1.1.7	M1229I	1
B.1.1.7	M1229I, A653V	15
B.1.1.7	P1162S	1
B.1.1.7	P1263L	2
B.1.1.7	P251S	2
B.1.1.7	P26L	1
B.1.1.7	P26S	1
B.1.1.7	P681R	16
B.1.1.7	P681R, L5F	2
B.1.1.7	P809S	3
B.1.1.7	Q675H	6
B.1.1.7	Q677H	1
B.1.1.7	S12F	18
B.1.1.7	S221L	25
B.1.1.7	S254F	3
B.1.1.7	S255F	1
B.1.1.7	S640F	7
B.1.1.7	S939F	4
B.1.1.7	S98F	41
B.1.1.7	S98F, A688V, D138H	1
B.1.1.7	S98F, D138H	15
B.1.1.7	S98F, D138H, D253G	1
B.1.1.7	S98F, L5F	1
B.1.1.7	T1027I	1
B.1.1.7	T1117I	2
B.1.1.7	T20I	4
B.1.1.7	T22I	5
B.1.1.7	T22I, S221L	1
B.1.1.7	T29I	2
B.1.1.7	T572I	10
B.1.1.7	T859I	2
B.1.1.7	T95I	2
B.1.1.7	T95I, Q677H	1
B.1.1.7	T95I, S221L	1
B.1.1.7	V1040F	1
B.1.1.7	V1176F	1
B.1.1.7	V1228L	2
B.1.1.7	V1264L	10
B.1.1.7	W258L	1
B.1.351	L18F	7
B.1.351	L54F, L18F	1
B.1.427	A222V, W152C, A1070V, S13I	1
B.1.427	A67V, S13I, W152C	1
B.1.427	A67V, W152C, S13I	2
B.1.427	A845S, S13I, W152C	1
B.1.427	D138Y	1
B.1.427	D80G, W152C, L5F, S13I	1
B.1.427	G1124V, S13I, W152C	1
B.1.427	G1219C, W152C, S13I	1
B.1.427	H49Y, S13I, W152C	1
B.1.427	H655Y, W152C, S13I, W258L	1
B.1.427	K1191N, W152C, S13I	2
B.1.427	L176F, S13I, W152C	1
B.1.427	L5F, W152C, S13I	1
B.1.427	L5F, W152C, S13I, K1191N	1
B.1.427	P809S, W152C, S13I	1
B.1.427	Q613H, S13I, W152C	2
B.1.427	Q677H, S13I, A67V, W152C	1
B.1.427	S1252F	1
B.1.427	S1252F, S13I, W152C	11
B.1.427	S1252F, W152C, S13I	10
B.1.427	S1252F, W152C, S13I, L5F	1
B.1.427	S12F, S13I, W152C	1
B.1.427	S13I	3
B.1.427	S13I, A1070V, A222V, W152C	1
B.1.427	S13I, A1070V, W152C, A222V	1
B.1.427	S13I, A67V, W152C	1
B.1.427	S13I, D80G, W152C, W258L	1
B.1.427	S13I, D80Y, W152C, W258L	1
B.1.427	S13I, H655Y, W152C	1
B.1.427	S13I, K1191N	1
B.1.427	S13I, L54F, W152C	1
B.1.427	S13I, L5F, G1219C, W152C	1
B.1.427	S13I, L5F, W152C	1
B.1.427	S13I, P26S, W258L, W152C	1
B.1.427	S13I, Q677H	1
B.1.427	S13I, Q677H, W258L, W152C	1
B.1.427	S13I, S1252F, W152C	10
B.1.427	S13I, T95I, W152C	2
B.1.427	S13I, T95I, W258L	1
B.1.427	S13I, W152C	333
B.1.427	S13I, W152C, A1070V, A222V	1
B.1.427	S13I, W152C, K1073N	1
B.1.427	S13I, W152C, S1252F	13
B.1.427	S13I, W152C, T859I	1
B.1.427	S13I, W152C, T95I, W258L	1
B.1.427	S13I, W152C, W258L	57
B.1.427	S13I, W152C, W258L, P809S	1
B.1.427	S13I, W152C, W258L, Q677H	1
B.1.427	S13I, W258L	2
B.1.427	S13I, W258L, D950H, W152C	1
B.1.427	S13I, W258L, T95I, W152C	1
B.1.427	S13I, W258L, W152C	40
B.1.427	S13I, W258L, W152C, Q677H	1
B.1.427	S221L, W152C, S13I	1
B.1.427	S477N, S13I, T95I, W152C	1
B.1.427	S939F, S13I, W152C	1
B.1.427	S98F, W152C, S13I	1
B.1.427	T1027I, W258L, W152C, S13I	1
B.1.427	T20I, S13I, W258L, W152C	1
B.1.427	T20I, W152C, S13I	1
B.1.427	T20I, W152C, W258L, S13I	1
B.1.427	T859I, S13I, W152C, W258L	1
B.1.427	T95I, S13I, W152C	2
B.1.427	T95I, W152C, S13I	1
B.1.427	T95I, W152C, W258L, S13I	1
B.1.427	V1264L, W152C, S13I	1
B.1.427	W152C	2
B.1.427	W152C, A222V, S13I	1
B.1.427	W152C, A67V, S13I	3
B.1.427	W152C, D138Y, S13I, L5F	1
B.1.427	W152C, G1219C, S13I	3
B.1.427	W152C, H655Y, S13I	1
B.1.427	W152C, K1191N, S13I	1
B.1.427	W152C, L176F, S13I	1
B.1.427	W152C, M177I, S13I	1
B.1.427	W152C, S1252F, S13I	12
B.1.427	W152C, S1252F, S13I, Q677H	1
B.1.427	W152C, S13I	320
B.1.427	W152C, S13I, A222V	2
B.1.427	W152C, S13I, G1219C	4
B.1.427	W152C, S13I, H655Y	1
B.1.427	W152C, S13I, K1191N	1
B.1.427	W152C, S13I, P26S	1
B.1.427	W152C, S13I, P681L	1
B.1.427	W152C, S13I, Q677H	1
B.1.427	W152C, S13I, S1252F	9
B.1.427	W152C, S13I, S12F	1
B.1.427	W152C, S13I, S98F	1
B.1.427	W152C, S13I, T95I, W258L	1
B.1.427	W152C, S13I, W258L	61
B.1.427	W152C, S13I, W258L, T95I	1
B.1.427	W152C, S98F, S13I	1
B.1.427	W152C, T572I, S13I	1
B.1.427	W152C, T95I, S13I, W258L	1
B.1.427	W152C, W258L, P26L, S13I	1
B.1.427	W152C, W258L, S13I	46
B.1.427	W152C, W258L, S13I, Q677H	1
B.1.427	W152C, W258L, T95I, S13I	1
B.1.427	W258L, S13I	1
B.1.427	W258L, S13I, L176F, W152C	1
B.1.427	W258L, S13I, T95I, W152C	1
B.1.427	W258L, S13I, W152C	56
B.1.427	W258L, S13I, W152C, P812L	1
B.1.427	W258L, S13I, W152C, T95I	2
B.1.427	W258L, T1027I, W152C, S13I	1
B.1.427	W258L, T95I, W152C, S13I	1
B.1.427	W258L, W152C	1
B.1.427	W258L, W152C, H655Y, S13I	1
B.1.427	W258L, W152C, S13I	48
B.1.427	W258L, W152C, T20I, S13I	1
B.1.429	A1070V	1
B.1.429	A1078S	1
B.1.429	A222V	21
B.1.429	A222V, P26S	1
B.1.429	A222V, P812L	1
B.1.429	A222V, V1228L	1
B.1.429	A263S	1
B.1.429	A67V, P26S	1
B.1.429	A67V, Q675H, T95I	1
B.1.429	A688V	1
B.1.429	A701V	2
B.1.429	A845S	5
B.1.429	D138Y	3
B.1.429	D178N	1
B.1.429	D215Y	2
B.1.429	D80G	2
B.1.429	D80Y	6
B.1.429	D80Y, P26S	8
B.1.429	D936Y	2
B.1.429	E1202Q	1
B.1.429	E1202Q, P26S	3
B.1.429	E484K	1
B.1.429	E583D, L5F	1
B.1.429	H49Y	3
B.1.429	H655Y	7
B.1.429	H655Y, T572I	1
B.1.429	L176F	4
B.1.429	L176F, L5F	1
B.1.429	L18F, V1228L	1
B.1.429	L54F	1
B.1.429	L5F	42
B.1.429	L5F, P26S	6
B.1.429	M1229I	1
B.1.429	M1237I	1
B.1.429	P1263L	5
B.1.429	P26L	12
B.1.429	P26L, L5F	1
B.1.429	P26L, P26S	1
B.1.429	P26S	313
B.1.429	P26S, A67V	1
B.1.429	P26S, A845S	1
B.1.429	P26S, D138Y	1
B.1.429	P26S, D80Y	5
B.1.429	P26S, E1202Q	4
B.1.429	P26S, L5F	3
B.1.429	P26S, Q677H	1
B.1.429	P26S, S98F	1
B.1.429	P26S, T22I	3
B.1.429	P26S, V1264L	1
B.1.429	P330S	1
B.1.429	P681L, P26S	1
B.1.429	Q613H	2
B.1.429	Q675H	1
B.1.429	Q677H	4
B.1.429	S1252F	2
B.1.429	S12F	4
B.1.429	S221L	4
B.1.429	S255F	2
B.1.429	S494P	4
B.1.429	S640F, T95I	1
B.1.429	S939F	3
B.1.429	S98F	2
B.1.429	S98F, P26S	1
B.1.429	S98F, P26S, D80Y	1
B.1.429	S98F, T1027I, P26S	1
B.1.429	S98F, T572I	1
B.1.429	T1117I	1
B.1.429	T22I	1
B.1.429	T307I	4
B.1.429	T572I	3
B.1.429	T572I, H655Y	1
B.1.429	T732A	1
B.1.429	T732A, P1263L	1
B.1.429	T747I	1
B.1.429	T859I	6
B.1.429	T95I	11
B.1.429	T95I, A27S	1
B.1.429	T95I, P26S	1
B.1.429	V1264L	2
B.1.429	W258L, P26S	2
B.1.526	A27V, L5F	1
B.1.526	D138Y, L5F	1
B.1.526	G1124V, L5F	1
B.1.526	H655Y, L5F	1
B.1.526	L5F	141
B.1.526	L5F, G1124V	2
B.1.526	L5F, T716I	1
B.1.526	P330S, L5F	1
B.1.526	Q957R, L5F	1
B.1.526	S939F, L5F	1
P.1	A688V, V1176F	1
P.1	L54F, V1176F	1
P.1	L5F, V1176F	1
P.1	V1176F	47
P.1	V1176F, A688V	1
P.1	V1176F, L5F	1
